# Supplementary material for: Suppressing acoustomigration and temperature rise for high-power robust acoustics
Source: Nat Commun. 2026 Apr 22;17:5543. doi: 10.1038/s41467-026-72102-7 (PMC13287746; doi:10.1038/s41467-026-72102-7)
Supplement: Supplementary file 3 — Source data [file 41467_2026_72102_MOESM3_ESM.xlsx]

## Sheet: Fig. 2
Fig. 2d												Fig. 2e										Fig. 2f										Fig. 2g						Fig. 2i
K2 = 0.1		K2 = 0.15		K2 = 0.2		K2 = 0.25		K2 = 0.3				h = 0.1 µm		h = 0.3 µm		h = 0.5 µm		h = 1.0 µm				Vr of SH0 mode		Va of SH0 mode		Vr of A0 mode		Va of A0 mode				SH0 mode		A0 mode				Location = 0 λ		Location = 0.14286 λ		Location = 0.28571 λ		Location = 0.42857 λ		Location = 0.5 λ		Location = 0.57143 λ
𝝆′′∕𝝆′	VB′′/VB′	𝝆′′∕𝝆′	VB′′/VB′	𝝆′′∕𝝆′	VB′′/VB′	𝝆′′∕𝝆′	VB′′/VB′	𝝆′′∕𝝆′	VB′′/VB′			𝝆′′∕𝝆′	VB′′/VB′	𝝆′′∕𝝆′	VB′′/VB′	𝝆′′∕𝝆′	VB′′/VB′	𝝆′′∕𝝆′	VB′′/VB′			Metal thickness (λ)	Phase velocity (km/s)	Metal thickness (λ)	Phase velocity (km/s)	Metal thickness (λ)	Phase velocity (km/s)	Metal thickness (λ)	Phase velocity (km/s)			Metal thickness (λ)	kt2 (%)	Metal thickness (λ)	kt2 (%)			Normalized SH displacement	Normalized depth (λ)	Normalized SH displacement	Normalized depth (λ)	Normalized SH displacement	Normalized depth (λ)	Normalized SH displacement	Normalized depth (λ)	Normalized SH displacement	Normalized depth (λ)	Normalized SH displacement	Normalized depth (λ)
0.01	1.35997	0.01	1.35997	0.01	1.35998	0.01	1.35999	0.01	1.35999			0.01	1.36	0.01	1.35998	0.01	1.35993	0.01	1.35991			0.01	3.66464	0.01	4.01142	0.01	3.94478	0.01	3.94478			0.01	19.6069	0.01	-2.52603e-14			-9.02782e-14	0	-4.32879e-06	0	-4.80213e-06	0	-2.20018e-06	0	4.89169e-14	0	2.20018e-06	0
0.01299	1.35994	0.01299	1.35995	0.01299	1.35997	0.01299	1.35998	0.01299	1.35999			0.01299	1.36	0.01299	1.35997	0.01299	1.35989	0.01299	1.35896			0.02	3.46766	0.02	3.89018	0.02	3.94156	0.02	3.94156			0.02	24.1227	0.02	9.61835e-15			-9.0271e-14	-0.00305	-4.32857e-06	-0.00063	-4.80208e-06	-0.00089	-2.2013e-06	-0.00183	4.89154e-14	-0.00183	2.20094e-06	-0.00119
0.01599	1.35991	0.01599	1.35993	0.01599	1.35995	0.01599	1.35997	0.01599	1.35998			0.01599	1.35999	0.01599	1.35995	0.01599	1.35983	0.01599	1.35766			0.03	3.27684	0.03	3.71112	0.03	3.93036	0.03	3.93036			0.03	25.7861	0.03	4.4497e-14			-9.02495e-14	-0.00611	-4.32809e-06	-0.00149	-4.80208e-06	-0.00103	-2.20143e-06	-0.00209	4.89115e-14	-0.00366	2.20116e-06	-0.00157
0.01898	1.35987	0.01898	1.3599	0.01898	1.35993	0.01898	1.35995	0.01898	1.35998			0.01898	1.35999	0.01898	1.35993	0.01898	1.35976	0.01898	1.35611			0.04	3.1066	0.04	3.51694	0.04	3.91244	0.04	3.91244			0.04	25.7182	0.04	-2.52603e-14			-9.02137e-14	-0.00916	-4.3276e-06	-0.00213	-4.80207e-06	-0.00128	-2.20162e-06	-0.00247	4.89052e-14	-0.00549	2.2013e-06	-0.00183
0.02197	1.35983	0.02197	1.35987	0.02197	1.3599	0.02197	1.35994	0.02197	1.35997			0.02197	1.35999	0.02197	1.3599	0.02197	1.35968	0.02197	1.35432			0.05	2.95946	0.05	3.33326	0.05	3.88906	0.05	3.88906			0.05	24.8244	0.05	-2.52603e-14			-9.01636e-14	-0.01221	-4.32676e-06	-0.00298	-4.80204e-06	-0.00179	-2.20211e-06	-0.00366	4.88965e-14	-0.00733	2.20211e-06	-0.00366
0.02496	1.35978	0.02496	1.35983	0.02496	1.35987	0.02496	1.35992	0.02496	1.35996			0.02496	1.35999	0.02496	1.35988	0.02496	1.35959	0.02496	1.3523			0.06	2.83388	0.06	3.16946	0.06	3.86134	0.06	3.86134			0.06	23.5764	0.06	4.4497e-14			-9.00993e-14	-0.01526	-4.32599e-06	-0.00361	-4.802e-06	-0.00268	-2.20262e-06	-0.00549	4.88853e-14	-0.00916	2.20247e-06	-0.00485
0.02796	1.35973	0.02796	1.35978	0.02796	1.35984	0.02796	1.3599	0.02796	1.35995			0.02796	1.35998	0.02796	1.35985	0.02796	1.35948	0.02796	1.35005			0.07	2.72734	0.07	3.02708	0.07	3.83012	0.07	3.83012			0.07	22.1921	0.07	9.61835e-15			-9.00208e-14	-0.01832	-4.32479e-06	-0.00446	-4.802e-06	-0.00282	-2.20266e-06	-0.00576	4.88718e-14	-0.01099	2.20256e-06	-0.00523
0.03095	1.35967	0.03095	1.35974	0.03095	1.35981	0.03095	1.35987	0.03095	1.35993			0.03095	1.35998	0.03095	1.35981	0.03095	1.35936	0.03095	1.34759			0.08	2.6369	0.08	2.90486	0.08	3.79638	0.08	3.79638			0.08	20.8069	0.08	9.61835e-15			-8.99278e-14	-0.02137	-4.32375e-06	-0.0051	-4.80199e-06	-0.00306	-2.20272e-06	-0.00614	4.88558e-14	-0.01282	2.20262e-06	-0.00549
0.03394	1.3596	0.03394	1.35968	0.03394	1.35977	0.03394	1.35985	0.03394	1.35992			0.03394	1.35997	0.03394	1.35977	0.03394	1.35924	0.03394	1.34494			0.09	2.55976	0.09	2.80014	0.09	3.76068	0.09	3.76068			0.09	19.4815	0.09	9.61835e-15			-8.98206e-14	-0.02442	-4.32219e-06	-0.00595	-4.80197e-06	-0.00357	-2.20282e-06	-0.00733	4.88374e-14	-0.01465	2.20282e-06	-0.00733
0.03694	1.35952	0.03694	1.35962	0.03694	1.35972	0.03694	1.35982	0.03694	1.35991			0.03694	1.35997	0.03694	1.35973	0.03694	1.3591	0.03694	1.34211			0.1	2.49354	0.1	2.71026	0.1	3.72358	0.1	3.72358			0.1	18.2484	0.1	4.4497e-14			-8.96992e-14	-0.02747	-4.32088e-06	-0.00659	-4.80194e-06	-0.00446	-2.20271e-06	-0.00916	4.88166e-14	-0.01648	2.20278e-06	-0.00852
0.03993	1.35944	0.03993	1.35956	0.03993	1.35968	0.03993	1.35979	0.03993	1.35989			0.03993	1.35996	0.03993	1.35969	0.03993	1.35894	0.03993	1.3391			0.11	2.436	0.11	2.63228	0.11	3.68522	0.11	3.68522			0.11	17.1049	0.11	4.4497e-14			-8.95637e-14	-0.03053	-4.31895e-06	-0.00744	-4.80194e-06	-0.0046	-2.20267e-06	-0.00942	4.87934e-14	-0.01832	2.20274e-06	-0.0089
0.04292	1.35936	0.04292	1.35949	0.04292	1.35963	0.04292	1.35976	0.04292	1.35987			0.04292	1.35996	0.04292	1.35964	0.04292	1.35878	0.04292	1.33593			0.12	2.38504	0.12	2.5641	0.12	3.64602	0.12	3.64602			0.12	16.092	0.12	9.61835e-15			-8.9414e-14	-0.03358	-4.31737e-06	-0.00808	-4.80193e-06	-0.00485	-2.2026e-06	-0.0098	4.87674e-14	-0.02015	2.20271e-06	-0.00916
0.04592	1.35927	0.04592	1.35942	0.04592	1.35957	0.04592	1.35972	0.04592	1.35985			0.04592	1.35995	0.04592	1.35958	0.04592	1.3586	0.04592	1.33262			0.13	2.33884	0.13	2.50292	0.13	3.60626	0.13	3.60626			0.13	15.1684	0.13	4.4497e-14			-8.92502e-14	-0.03663	-4.31508e-06	-0.00893	-4.80192e-06	-0.00536	-2.2023e-06	-0.01099	4.87389e-14	-0.02198	2.2023e-06	-0.01099
0.04891	1.35917	0.04891	1.35934	0.04891	1.35951	0.04891	1.35968	0.04891	1.35984			0.04891	1.35994	0.04891	1.35953	0.04891	1.35842	0.04891	1.32918			0.14	2.29558	0.14	2.44692	0.14	3.5658	0.14	3.5658			0.14	14.362	0.14	4.4497e-14			-8.90723e-14	-0.03968	-4.31321e-06	-0.00957	-4.8019e-06	-0.00625	-2.20158e-06	-0.01282	4.8708e-14	-0.02381	2.20186e-06	-0.01218
0.0519	1.35906	0.0519	1.35926	0.0519	1.35945	0.0519	1.35964	0.0519	1.35981			0.0519	1.35994	0.0519	1.35947	0.0519	1.35822	0.0519	1.32561			0.15	2.25414	0.15	2.394	0.15	3.52492	0.15	3.52492			0.15	13.6109	0.15	9.61835e-15			-8.88806e-14	-0.04274	-4.31052e-06	-0.01042	-4.8019e-06	-0.00639	-2.20145e-06	-0.01308	4.86746e-14	-0.02564	2.2017e-06	-0.01256
0.05489	1.35895	0.05489	1.35917	0.05489	1.35939	0.05489	1.3596	0.05489	1.35979			0.05489	1.35993	0.05489	1.35941	0.05489	1.35801	0.05489	1.32194			0.16	2.21298	0.16	2.34262	0.16	3.48376	0.16	3.48376			0.16	12.9315	0.16	9.61835e-15			-8.8675e-14	-0.04579	-4.30835e-06	-0.01105	-4.8019e-06	-0.00663	-2.20125e-06	-0.01346	4.86387e-14	-0.02747	2.20158e-06	-0.01282
0.05789	1.35883	0.05789	1.35908	0.05789	1.35932	0.05789	1.35956	0.05789	1.35977			0.05789	1.35992	0.05789	1.35934	0.05789	1.35779	0.05789	1.31817			0.17	2.17154	0.17	2.29166	0.17	3.44218	0.17	3.44218			0.17	12.283	0.17	9.61835e-15			-8.84555e-14	-0.04884	-4.30526e-06	-0.0119	-4.80189e-06	-0.00714	-2.20055e-06	-0.01465	4.86004e-14	-0.0293	2.20055e-06	-0.01465
0.06088	1.35871	0.06088	1.35898	0.06088	1.35925	0.06088	1.35951	0.06088	1.35974			0.06088	1.35991	0.06088	1.35927	0.06088	1.35755	0.06088	1.31431			0.18	2.1294	0.18	2.24098	0.18	3.40046	0.18	3.40046			0.18	11.6975	0.18	9.61835e-15			-8.82222e-14	-0.05189	-4.3028e-06	-0.01254	-4.80188e-06	-0.00804	-2.19922e-06	-0.01648	4.85597e-14	-0.03114	2.19972e-06	-0.01584
0.06387	1.35858	0.06387	1.35888	0.06387	1.35917	0.06387	1.35946	0.06387	1.35972			0.06387	1.3599	0.06387	1.3592	0.06387	1.35731	0.06387	1.31039			0.19	2.08768	0.19	2.19128	0.19	3.35874	0.19	3.35874			0.19	11.1344	0.19	9.61835e-15			-8.7975e-14	-0.05495	-4.29931e-06	-0.01339	-4.80188e-06	-0.00817	-2.199e-06	-0.01675	4.85165e-14	-0.03297	2.19943e-06	-0.01622
0.06687	1.35845	0.06687	1.35877	0.06687	1.35909	0.06687	1.35941	0.06687	1.35969			0.06687	1.3599	0.06687	1.35912	0.06687	1.35705	0.06687	1.30639			0.2	2.07564	0.2	2.177	0.2	3.31688	0.2	3.31688			0.2	10.9728	0.2	9.61835e-15			-8.77141e-14	-0.058	-4.29655e-06	-0.01403	-4.80188e-06	-0.00842	-2.19868e-06	-0.01713	4.84708e-14	-0.0348	2.19922e-06	-0.01648
0.06986	1.3583	0.06986	1.35866	0.06986	1.35901	0.06986	1.35935	0.06986	1.35966			0.06986	1.35989	0.06986	1.35904	0.06986	1.35678	0.06986	1.30234																			-8.74397e-14	-0.06105	-4.29268e-06	-0.01488	-4.80188e-06	-0.00893	-2.19758e-06	-0.01832	4.84227e-14	-0.03663	2.19758e-06	-0.01832
0.07285	1.35816	0.07285	1.35854	0.07285	1.35892	0.07285	1.3593	0.07285	1.35963			0.07285	1.35988	0.07285	1.35896	0.07285	1.3565	0.07285	1.29824																			-8.7152e-14	-0.0641	-4.28962e-06	-0.01552	-4.80184e-06	-0.00982	-2.19792e-06	-0.02015	4.83722e-14	-0.03846	2.1978e-06	-0.0195
0.07585	1.358	0.07585	1.35842	0.07585	1.35883	0.07585	1.35924	0.07585	1.3596			0.07585	1.35987	0.07585	1.35887	0.07585	1.35621	0.07585	1.29411																			-8.68507e-14	-0.06716	-4.28535e-06	-0.01637	-4.80183e-06	-0.00996	-2.19797e-06	-0.02041	4.83192e-14	-0.04029	2.19788e-06	-0.01988
0.07884	1.35784	0.07884	1.35829	0.07884	1.35874	0.07884	1.35918	0.07884	1.35957			0.07884	1.35986	0.07884	1.35878	0.07884	1.35591	0.07884	1.28994																			-8.6536e-14	-0.07021	-4.282e-06	-0.01701	-4.80182e-06	-0.0102	-2.19804e-06	-0.02079	4.82638e-14	-0.04212	2.19792e-06	-0.02015
0.08183	1.35768	0.08183	1.35816	0.08183	1.35864	0.08183	1.35911	0.08183	1.35954			0.08183	1.35984	0.08183	1.35868	0.08183	1.3556	0.08183	1.28575																			-8.62079e-14	-0.07326	-4.27734e-06	-0.01786	-4.8018e-06	-0.01071	-2.19826e-06	-0.02198	4.82059e-14	-0.04396	2.19826e-06	-0.02198
0.08482	1.3575	0.08482	1.35802	0.08482	1.35854	0.08482	1.35905	0.08482	1.3595			0.08482	1.35983	0.08482	1.35859	0.08482	1.35528	0.08482	1.28155																			-8.58665e-14	-0.07631	-4.27402e-06	-0.01849	-4.80176e-06	-0.01161	-2.19859e-06	-0.02381	4.81456e-14	-0.04579	2.19848e-06	-0.02317
0.08782	1.35733	0.08782	1.35788	0.08782	1.35844	0.08782	1.35898	0.08782	1.35947			0.08782	1.35982	0.08782	1.35848	0.08782	1.35494	0.08782	1.27733																			-8.55123e-14	-0.07937	-4.26937e-06	-0.01935	-4.80175e-06	-0.01175	-2.19864e-06	-0.02407	4.80829e-14	-0.04762	2.19855e-06	-0.02355
0.09081	1.35714	0.09081	1.35773	0.09081	1.35833	0.09081	1.35891	0.09081	1.35943			0.09081	1.35981	0.09081	1.35838	0.09081	1.35459	0.09081	1.2731																			-8.51451e-14	-0.08242	-4.2657e-06	-0.01998	-4.80174e-06	-0.01199	-2.19871e-06	-0.02445	4.80177e-14	-0.04945	2.19859e-06	-0.02381
0.0938	1.35695	0.0938	1.35758	0.0938	1.35822	0.0938	1.35884	0.0938	1.35939			0.0938	1.3598	0.0938	1.35827	0.0938	1.35424	0.0938	1.26888																			-8.4765e-14	-0.08547	-4.26058e-06	-0.02083	-4.80172e-06	-0.0125	-2.19892e-06	-0.02564	4.79501e-14	-0.05128	2.19892e-06	-0.02564
0.0968	1.35676	0.0968	1.35743	0.0968	1.3581	0.0968	1.35876	0.0968	1.35936			0.0968	1.35978	0.0968	1.35816	0.0968	1.35387	0.0968	1.26466																			-8.43719e-14	-0.08852	-4.25657e-06	-0.02147	-4.80169e-06	-0.01339	-2.19924e-06	-0.02747	4.78801e-14	-0.05311	2.19913e-06	-0.02683
0.09979	1.35655	0.09979	1.35727	0.09979	1.35798	0.09979	1.35868	0.09979	1.35931			0.09979	1.35977	0.09979	1.35804	0.09979	1.35349	0.09979	1.26044																			-8.39659e-14	-0.09158	-4.25098e-06	-0.02232	-4.80168e-06	-0.01353	-2.19928e-06	-0.02773	4.78076e-14	-0.05495	2.19919e-06	-0.02721
0.10278	1.35635	0.10278	1.3571	0.10278	1.35786	0.10278	1.3586	0.10278	1.35927			0.10278	1.35975	0.10278	1.35793	0.10278	1.3531	0.10278	1.25624																			-8.35474e-14	-0.09463	-4.24662e-06	-0.02296	-4.80167e-06	-0.01378	-2.19935e-06	-0.02811	4.77328e-14	-0.05678	2.19924e-06	-0.02747
0.10578	1.35613	0.10578	1.35693	0.10578	1.35774	0.10578	1.35852	0.10578	1.35923			0.10578	1.35974	0.10578	1.3578	0.10578	1.3527	0.10578	1.25206																			-8.31165e-14	-0.09768	-4.24058e-06	-0.02381	-4.80166e-06	-0.01429	-2.19955e-06	-0.0293	4.76555e-14	-0.05861	2.19955e-06	-0.0293
0.10877	1.35591	0.10877	1.35676	0.10877	1.35761	0.10877	1.35844	0.10877	1.35919			0.10877	1.35972	0.10877	1.35768	0.10877	1.35229	0.10877	1.24789																			-8.26733e-14	-0.10073	-4.23587e-06	-0.02445	-4.80163e-06	-0.01518	-2.19986e-06	-0.03114	4.75759e-14	-0.06044	2.19975e-06	-0.03049
0.11176	1.35569	0.11176	1.35658	0.11176	1.35747	0.11176	1.35835	0.11176	1.35914			0.11176	1.35971	0.11176	1.35755	0.11176	1.35187	0.11176	1.24374																			-8.22177e-14	-0.10379	-4.22936e-06	-0.0253	-4.80162e-06	-0.01532	-2.1999e-06	-0.0314	4.74939e-14	-0.06227	2.19981e-06	-0.03087
0.11475	1.35546	0.11475	1.35639	0.11475	1.35734	0.11475	1.35826	0.11475	1.35909			0.11475	1.35969	0.11475	1.35742	0.11475	1.35144	0.11475	1.23962																			-8.17499e-14	-0.10684	-4.2243e-06	-0.02594	-4.80161e-06	-0.01556	-2.19996e-06	-0.03178	4.74094e-14	-0.0641	2.19986e-06	-0.03114
0.11775	1.35522	0.11775	1.3562	0.11775	1.3572	0.11775	1.35817	0.11775	1.35905			0.11775	1.35968	0.11775	1.35728	0.11775	1.351	0.11775	1.23552																			-8.12698e-14	-0.10989	-4.21733e-06	-0.02679	-4.8016e-06	-0.01607	-2.20016e-06	-0.03297	4.73226e-14	-0.06593	2.20016e-06	-0.03297
0.12074	1.35498	0.12074	1.35601	0.12074	1.35706	0.12074	1.35807	0.12074	1.359			0.12074	1.35966	0.12074	1.35714	0.12074	1.35054	0.12074	1.23145																			-8.07777e-14	-0.11294	-4.21386e-06	-0.02742	-4.80157e-06	-0.01696	-2.20045e-06	-0.0348	4.72334e-14	-0.06777	2.20035e-06	-0.03416
0.12373	1.35473	0.12373	1.35581	0.12373	1.35691	0.12373	1.35798	0.12373	1.35895			0.12373	1.35964	0.12373	1.357	0.12373	1.35008	0.12373	1.22741																			-8.0274e-14	-0.116	-4.20893e-06	-0.02827	-4.80157e-06	-0.0171	-2.20049e-06	-0.03506	4.71418e-14	-0.0696	2.20041e-06	-0.03454
0.12673	1.35447	0.12673	1.35561	0.12673	1.35676	0.12673	1.35788	0.12673	1.3589			0.12673	1.35963	0.12673	1.35686	0.12673	1.34961	0.12673	1.2234																			-7.97586e-14	-0.11905	-4.205e-06	-0.02891	-4.80156e-06	-0.01735	-2.20055e-06	-0.03544	4.70478e-14	-0.07143	2.20045e-06	-0.0348
0.12972	1.35421	0.12972	1.3554	0.12972	1.35661	0.12972	1.35778	0.12972	1.35884			0.12972	1.35961	0.12972	1.35671	0.12972	1.34913	0.12972	1.21942																			-7.92317e-14	-0.1221	-4.19946e-06	-0.02976	-4.80155e-06	-0.01786	-2.20074e-06	-0.03663	4.69515e-14	-0.07326	2.20074e-06	-0.03663
0.13271	1.35395	0.13271	1.35519	0.13271	1.35645	0.13271	1.35768	0.13271	1.35879			0.13271	1.35959	0.13271	1.35656	0.13271	1.34863	0.13271	1.21548																			-7.86931e-14	-0.12515	-4.19507e-06	-0.0304	-4.8016e-06	-0.01875	-2.20127e-06	-0.03846	4.68527e-14	-0.07509	2.20108e-06	-0.03782
0.13571	1.35367	0.13571	1.35497	0.13571	1.35629	0.13571	1.35757	0.13571	1.35873			0.13571	1.35957	0.13571	1.3564	0.13571	1.34813	0.13571	1.21157																			-7.81428e-14	-0.12821	-4.18892e-06	-0.03125	-4.80161e-06	-0.01889	-2.20136e-06	-0.03872	4.67517e-14	-0.07692	2.20119e-06	-0.0382
0.1387	1.3534	0.1387	1.35475	0.1387	1.35612	0.1387	1.35746	0.1387	1.35868			0.1387	1.35955	0.1387	1.35624	0.1387	1.34762	0.1387	1.20769																			-7.75814e-14	-0.13126	-4.18407e-06	-0.03189	-4.80162e-06	-0.01913	-2.20148e-06	-0.0391	4.66483e-14	-0.07875	2.20127e-06	-0.03846
0.14169	1.35311	0.14169	1.35453	0.14169	1.35596	0.14169	1.35735	0.14169	1.35862			0.14169	1.35953	0.14169	1.35608	0.14169	1.34709	0.14169	1.20386																			-7.70091e-14	-0.13431	-4.17731e-06	-0.03274	-4.80165e-06	-0.01964	-2.2019e-06	-0.04029	4.65426e-14	-0.08059	2.2019e-06	-0.04029
0.14468	1.35283	0.14468	1.3543	0.14468	1.35579	0.14468	1.35724	0.14468	1.35856			0.14468	1.35951	0.14468	1.35591	0.14468	1.34656	0.14468	1.20005																			-7.64259e-14	-0.13736	-4.17201e-06	-0.03338	-4.80168e-06	-0.02054	-2.20261e-06	-0.04212	4.64345e-14	-0.08242	2.20235e-06	-0.04148
0.14768	1.35253	0.14768	1.35406	0.14768	1.35561	0.14768	1.35713	0.14768	1.3585			0.14768	1.35949	0.14768	1.35574	0.14768	1.34602	0.14768	1.19629																			-7.58318e-14	-0.14042	-4.16464e-06	-0.03423	-4.80169e-06	-0.02067	-2.20272e-06	-0.04239	4.63241e-14	-0.08425	2.2025e-06	-0.04186
0.15067	1.35223	0.15067	1.35382	0.15067	1.35543	0.15067	1.35701	0.15067	1.35844			0.15067	1.35947	0.15067	1.35557	0.15067	1.34547	0.15067	1.19256																			-7.52269e-14	-0.14347	-4.15888e-06	-0.03486	-4.8017e-06	-0.02092	-2.20288e-06	-0.04277	4.62114e-14	-0.08608	2.20261e-06	-0.04212
0.15366	1.35193	0.15366	1.35358	0.15366	1.35525	0.15366	1.35689	0.15366	1.35838			0.15366	1.35945	0.15366	1.3554	0.15366	1.34491	0.15366	1.18887																			-7.46111e-14	-0.14652	-4.15089e-06	-0.03571	-4.80171e-06	-0.02143	-2.20341e-06	-0.04396	4.60964e-14	-0.08791	2.20341e-06	-0.04396
0.15666	1.35162	0.15666	1.35333	0.15666	1.35507	0.15666	1.35677	0.15666	1.35832			0.15666	1.35943	0.15666	1.35522	0.15666	1.34434	0.15666	1.18522																			-7.39848e-14	-0.14957	-4.14038e-06	-0.03702	-4.80173e-06	-0.02232	-2.2043e-06	-0.04579	4.5979e-14	-0.08974	2.20398e-06	-0.04515
0.15965	1.3513	0.15965	1.35308	0.15965	1.35488	0.15965	1.35664	0.15965	1.35825			0.15965	1.35941	0.15965	1.35503	0.15965	1.34376	0.15965	1.1816																			-7.33485e-14	-0.15263	-4.12695e-06	-0.03877	-4.80174e-06	-0.02246	-2.20444e-06	-0.04605	4.58592e-14	-0.09158	2.20417e-06	-0.04553
0.16264	1.35098	0.16264	1.35282	0.16264	1.35469	0.16264	1.35652	0.16264	1.35819			0.16264	1.35938	0.16264	1.35485	0.16264	1.34317	0.16264	1.17802																			-7.27021e-14	-0.15568	-4.11731e-06	-0.04008	-4.80174e-06	-0.0227	-2.20464e-06	-0.04643	4.57372e-14	-0.09341	2.2043e-06	-0.04579
0.16564	1.35065	0.16564	1.35256	0.16564	1.3545	0.16564	1.35639	0.16564	1.35812			0.16564	1.35936	0.16564	1.35466	0.16564	1.34257	0.16564	1.17449																			-7.20456e-14	-0.15873	-4.10504e-06	-0.04182	-4.80175e-06	-0.02321	-2.20528e-06	-0.04762	4.5613e-14	-0.09524	2.20528e-06	-0.04762
0.16863	1.35032	0.16863	1.35229	0.16863	1.3543	0.16863	1.35626	0.16863	1.35805			0.16863	1.35934	0.16863	1.35447	0.16863	1.34196	0.16863	1.17098																			-7.13791e-14	-0.16178	-4.09628e-06	-0.04313	-4.80176e-06	-0.02411	-2.20635e-06	-0.04945	4.54865e-14	-0.09707	2.20596e-06	-0.04881
0.17162	1.34998	0.17162	1.35202	0.17162	1.3541	0.17162	1.35613	0.17162	1.35798			0.17162	1.35931	0.17162	1.35427	0.17162	1.34135	0.17162	1.16752																			-7.07025e-14	-0.16484	-4.08518e-06	-0.04487	-4.80176e-06	-0.02425	-2.20651e-06	-0.04971	4.53577e-14	-0.0989	2.20619e-06	-0.04919
0.17461	1.34964	0.17461	1.35175	0.17461	1.35389	0.17461	1.35599	0.17461	1.35791			0.17461	1.35929	0.17461	1.35407	0.17461	1.34072	0.17461	1.1641																			-7.00163e-14	-0.16789	-4.07728e-06	-0.04618	-4.80176e-06	-0.02449	-2.20674e-06	-0.05009	4.52266e-14	-0.10073	2.20635e-06	-0.04945
0.17761	1.34929	0.17761	1.35147	0.17761	1.35368	0.17761	1.35586	0.17761	1.35784			0.17761	1.35927	0.17761	1.35387	0.17761	1.34009	0.17761	1.16071																			-6.93209e-14	-0.17094	-4.06734e-06	-0.04792	-4.80176e-06	-0.025	-2.2075e-06	-0.05128	4.50933e-14	-0.10256	2.2075e-06	-0.05128
0.1806	1.34893	0.1806	1.35118	0.1806	1.35347	0.1806	1.35572	0.1806	1.35777			0.1806	1.35924	0.1806	1.35367	0.1806	1.33945	0.1806	1.15736																			-6.86163e-14	-0.17399	-4.06032e-06	-0.04923	-4.80175e-06	-0.02589	-2.20875e-06	-0.05311	4.49577e-14	-0.1044	2.2083e-06	-0.05247
0.18359	1.34858	0.18359	1.3509	0.18359	1.35326	0.18359	1.35557	0.18359	1.35769			0.18359	1.35922	0.18359	1.35346	0.18359	1.3388	0.18359	1.15404																			-6.79024e-14	-0.17705	-4.05155e-06	-0.05098	-4.80175e-06	-0.02603	-2.20893e-06	-0.05338	4.48199e-14	-0.10623	2.20857e-06	-0.05285
0.18659	1.34821	0.18659	1.3506	0.18659	1.35304	0.18659	1.35543	0.18659	1.35762			0.18659	1.35919	0.18659	1.35325	0.18659	1.33814	0.18659	1.15076																			-6.71794e-14	-0.1801	-4.0454e-06	-0.05229	-4.80175e-06	-0.02628	-2.20921e-06	-0.05376	4.46798e-14	-0.10806	2.20875e-06	-0.05311
0.18958	1.34784	0.18958	1.35031	0.18958	1.35282	0.18958	1.35529	0.18958	1.35754			0.18958	1.35916	0.18958	1.35303	0.18958	1.33747	0.18958	1.14752																			-6.64471e-14	-0.18315	-4.03779e-06	-0.05403	-4.80174e-06	-0.02679	-2.21008e-06	-0.05495	4.45374e-14	-0.10989	2.21008e-06	-0.05495
0.19257	1.34747	0.19257	1.35001	0.19257	1.3526	0.19257	1.35514	0.19257	1.35746			0.19257	1.35914	0.19257	1.35282	0.19257	1.33679	0.19257	1.14432																			-6.57061e-14	-0.1862	-4.03264e-06	-0.05534	-4.80191e-06	-0.02768	-2.21152e-06	-0.05678	4.43928e-14	-0.11172	2.211e-06	-0.05613
0.19557	1.34709	0.19557	1.3497	0.19557	1.35237	0.19557	1.35499	0.19557	1.35738			0.19557	1.35911	0.19557	1.3526	0.19557	1.33611	0.19557	1.14115																			-6.49568e-14	-0.18926	-4.02613e-06	-0.05708	-4.80194e-06	-0.02782	-2.21173e-06	-0.05704	4.42461e-14	-0.11355	2.21131e-06	-0.05651
0.19856	1.3467	0.19856	1.34939	0.19856	1.35214	0.19856	1.35483	0.19856	1.3573			0.19856	1.35908	0.19856	1.35237	0.19856	1.33542	0.19856	1.13802																			-6.41992e-14	-0.19231	-4.02152e-06	-0.05839	-4.80198e-06	-0.02806	-2.21205e-06	-0.05742	4.40972e-14	-0.11538	2.21152e-06	-0.05678
0.20155	1.34631	0.20155	1.34908	0.20155	1.3519	0.20155	1.35468	0.20155	1.35722			0.20155	1.35906	0.20155	1.35214	0.20155	1.33472	0.20155	1.13492																			-6.34333e-14	-0.19536	-4.01574e-06	-0.06013	-4.80206e-06	-0.02857	-2.21308e-06	-0.05861	4.39461e-14	-0.11722	2.21308e-06	-0.05861
0.20454	1.34592	0.20454	1.34876	0.20454	1.35167	0.20454	1.35452	0.20454	1.35714			0.20454	1.35903	0.20454	1.35191	0.20454	1.33401	0.20454	1.13185																			-6.26591e-14	-0.19841	-4.01167e-06	-0.06144	-4.80217e-06	-0.02946	-2.21476e-06	-0.06044	4.37928e-14	-0.11905	2.21416e-06	-0.0598
0.20754	1.34552	0.20754	1.34844	0.20754	1.35143	0.20754	1.35436	0.20754	1.35705			0.20754	1.359	0.20754	1.35168	0.20754	1.33329	0.20754	1.12882																			-6.18765e-14	-0.20147	-4.00661e-06	-0.06319	-4.80219e-06	-0.0296	-2.21501e-06	-0.0607	4.36373e-14	-0.12088	2.21451e-06	-0.06018
0.21053	1.34511	0.21053	1.34812	0.21053	1.35118	0.21053	1.3542	0.21053	1.35697			0.21053	1.35897	0.21053	1.35144	0.21053	1.33257	0.21053	1.12583																			-6.10862e-14	-0.20452	-4.00309e-06	-0.0645	-4.80221e-06	-0.02985	-2.21538e-06	-0.06108	4.34796e-14	-0.12271	2.21476e-06	-0.06044
0.21352	1.3447	0.21352	1.34779	0.21352	1.35094	0.21352	1.35404	0.21352	1.35688			0.21352	1.35894	0.21352	1.35121	0.21352	1.33184	0.21352	1.12286																			-6.02884e-14	-0.20757	-3.99875e-06	-0.06624	-4.80226e-06	-0.03036	-2.21656e-06	-0.06227	4.33198e-14	-0.12454	2.21656e-06	-0.06227
0.21652	1.34429	0.21652	1.34745	0.21652	1.35069	0.21652	1.35387	0.21652	1.3568			0.21652	1.35891	0.21652	1.35096	0.21652	1.3311	0.21652	1.11993																			-5.94833e-14	-0.21062	-3.99577e-06	-0.06755	-4.80231e-06	-0.03125	-2.21849e-06	-0.0641	4.31578e-14	-0.12637	2.2178e-06	-0.06346
0.21951	1.34387	0.21951	1.34711	0.21951	1.35043	0.21951	1.3537	0.21951	1.35671			0.21951	1.35888	0.21951	1.35072	0.21951	1.33035	0.21951	1.11704																			-5.86708e-14	-0.21368	-3.99216e-06	-0.06929	-4.80232e-06	-0.03139	-2.21877e-06	-0.06436	4.29936e-14	-0.12821	2.2182e-06	-0.06384
0.2225	1.34344	0.2225	1.34677	0.2225	1.35018	0.2225	1.35353	0.2225	1.35662			0.2225	1.35885	0.2225	1.35047	0.2225	1.3296	0.2225	1.11417																			-5.7851e-14	-0.21673	-3.98973e-06	-0.0706	-4.80233e-06	-0.03163	-2.21919e-06	-0.06474	4.28273e-14	-0.13004	2.21849e-06	-0.0641
0.2255	1.34301	0.2255	1.34643	0.2255	1.34992	0.2255	1.35336	0.2255	1.35653			0.2255	1.35882	0.2255	1.35022	0.2255	1.32884	0.2255	1.11134																			-5.70237e-14	-0.21978	-3.98684e-06	-0.07234	-4.80234e-06	-0.03214	-2.22053e-06	-0.06593	4.26589e-14	-0.13187	2.22053e-06	-0.06593
0.22849	1.34258	0.22849	1.34608	0.22849	1.34966	0.22849	1.35319	0.22849	1.35644			0.22849	1.35879	0.22849	1.34996	0.22849	1.32807	0.22849	1.10854																			-5.61896e-14	-0.22283	-3.98529e-06	-0.07365	-4.80233e-06	-0.03304	-2.2227e-06	-0.06777	4.24884e-14	-0.1337	2.22193e-06	-0.06712
0.23148	1.34214	0.23148	1.34572	0.23148	1.34939	0.23148	1.35301	0.23148	1.35634			0.23148	1.35876	0.23148	1.3497	0.23148	1.3273	0.23148	1.10577																			-5.53491e-14	-0.22589	-3.98349e-06	-0.0754	-4.80233e-06	-0.03317	-2.22302e-06	-0.06803	4.23158e-14	-0.13553	2.22238e-06	-0.0675
0.23447	1.3417	0.23447	1.34536	0.23447	1.34912	0.23447	1.35283	0.23447	1.35625			0.23447	1.35872	0.23447	1.34944	0.23447	1.32651	0.23447	1.10303																			-5.45022e-14	-0.22894	-3.98235e-06	-0.07671	-4.80232e-06	-0.03342	-2.22349e-06	-0.06841	4.21412e-14	-0.13736	2.2227e-06	-0.06777
0.23747	1.34125	0.23747	1.345	0.23747	1.34885	0.23747	1.35265	0.23747	1.35615			0.23747	1.35869	0.23747	1.34918	0.23747	1.32573	0.23747	1.10032																			-5.36489e-14	-0.23199	-3.98111e-06	-0.07845	-4.8023e-06	-0.03393	-2.22499e-06	-0.0696	4.19644e-14	-0.13919	2.22499e-06	-0.0696
0.24046	1.34079	0.24046	1.34464	0.24046	1.34858	0.24046	1.35247	0.24046	1.35606			0.24046	1.35866	0.24046	1.34891	0.24046	1.32493	0.24046	1.09764																			-5.27891e-14	-0.23504	-3.98038e-06	-0.07976	-4.80224e-06	-0.03482	-2.2274e-06	-0.07143	4.17856e-14	-0.14103	2.22654e-06	-0.07079
0.24345	1.34034	0.24345	1.34427	0.24345	1.3483	0.24345	1.35228	0.24345	1.35596			0.24345	1.35862	0.24345	1.34864	0.24345	1.32413	0.24345	1.09498																			-5.1923e-14	-0.2381	-3.97969e-06	-0.0815	-4.80222e-06	-0.03496	-2.22775e-06	-0.07169	4.16046e-14	-0.14286	2.22705e-06	-0.07117
0.24645	1.33987	0.24645	1.34389	0.24645	1.34802	0.24645	1.3521	0.24645	1.35586			0.24645	1.35859	0.24645	1.34837	0.24645	1.32332	0.24645	1.09236																			-5.1051e-14	-0.24115	-3.97938e-06	-0.08281	-4.8022e-06	-0.0352	-2.22827e-06	-0.07207	4.14216e-14	-0.14469	2.2274e-06	-0.07143
0.24944	1.33941	0.24944	1.34352	0.24944	1.34773	0.24944	1.35191	0.24944	1.35576			0.24944	1.35856	0.24944	1.34809	0.24944	1.3225	0.24944	1.08977																			-5.01736e-14	-0.2442	-3.97924e-06	-0.08455	-4.80214e-06	-0.03571	-2.22993e-06	-0.07326	4.12365e-14	-0.14652	2.22993e-06	-0.07326
0.25243	1.33894	0.25243	1.34313	0.25243	1.34745	0.25243	1.35172	0.25243	1.35566			0.25243	1.35852	0.25243	1.34782	0.25243	1.32168	0.25243	1.0872																			-4.92907e-14	-0.24725	-3.97934e-06	-0.08586	-4.8025e-06	-0.03755	-2.23258e-06	-0.07509	4.10494e-14	-0.14835	2.23163e-06	-0.07445
0.25543	1.33846	0.25543	1.34275	0.25543	1.34716	0.25543	1.35152	0.25543	1.35556			0.25543	1.35849	0.25543	1.34753	0.25543	1.32085	0.25543	1.08466																			-4.84025e-14	-0.25031	-3.97976e-06	-0.08761	-4.80257e-06	-0.03783	-2.23297e-06	-0.07535	4.08602e-14	-0.15018	2.23219e-06	-0.07483
0.25842	1.33798	0.25842	1.34236	0.25842	1.34686	0.25842	1.35133	0.25842	1.35545			0.25842	1.35845	0.25842	1.34725	0.25842	1.32002	0.25842	1.08215																			-4.75088e-14	-0.25336	-3.98028e-06	-0.08892	-4.8027e-06	-0.03833	-2.23354e-06	-0.07573	4.06691e-14	-0.15201	2.23258e-06	-0.07509
0.26141	1.3375	0.26141	1.34197	0.26141	1.34657	0.26141	1.35113	0.26141	1.35535			0.26141	1.35841	0.26141	1.34696	0.26141	1.31918	0.26141	1.07967																			-4.66097e-14	-0.25641	-3.98124e-06	-0.09066	-4.80299e-06	-0.03938	-2.23536e-06	-0.07692	4.0476e-14	-0.15385	2.23536e-06	-0.07692
0.2644	1.33701	0.2644	1.34157	0.2644	1.34627	0.2644	1.35093	0.2644	1.35524			0.2644	1.35838	0.2644	1.34667	0.2644	1.31833	0.2644	1.07721																			-4.57058e-14	-0.25946	-3.98226e-06	-0.09197	-4.80361e-06	-0.04121	-2.23827e-06	-0.07875	4.0281e-14	-0.15568	2.23724e-06	-0.07811
0.2674	1.33652	0.2674	1.34117	0.2674	1.34597	0.2674	1.35073	0.2674	1.35513			0.2674	1.35834	0.2674	1.34638	0.2674	1.31748	0.2674	1.07478																			-4.47975e-14	-0.26252	-3.98385e-06	-0.09371	-4.80372e-06	-0.04149	-2.2387e-06	-0.07902	4.00839e-14	-0.15751	2.23785e-06	-0.07849
0.27039	1.33602	0.27039	1.34077	0.27039	1.34566	0.27039	1.35053	0.27039	1.35503			0.27039	1.3583	0.27039	1.34608	0.27039	1.31662	0.27039	1.07237																			-4.38847e-14	-0.26557	-3.98521e-06	-0.09502	-4.80391e-06	-0.04199	-2.23933e-06	-0.0794	3.98848e-14	-0.15934	2.23827e-06	-0.07875
0.27338	1.33552	0.27338	1.34036	0.27338	1.34536	0.27338	1.35032	0.27338	1.35492			0.27338	1.35827	0.27338	1.34578	0.27338	1.31576	0.27338	1.06999																			-4.29676e-14	-0.26862	-3.98728e-06	-0.09676	-4.80435e-06	-0.04304	-2.24132e-06	-0.08059	3.96838e-14	-0.16117	2.24132e-06	-0.08059
0.27638	1.33501	0.27638	1.33995	0.27638	1.34505	0.27638	1.35011	0.27638	1.35481			0.27638	1.35823	0.27638	1.34548	0.27638	1.31489	0.27638	1.06763																			-4.20461e-14	-0.27167	-3.989e-06	-0.09807	-4.80523e-06	-0.04487	-2.24451e-06	-0.08242	3.94807e-14	-0.163	2.24338e-06	-0.08178
0.27937	1.3345	0.27937	1.33954	0.27937	1.34473	0.27937	1.3499	0.27937	1.35469			0.27937	1.35819	0.27937	1.34518	0.27937	1.31402	0.27937	1.0653																			-4.11202e-14	-0.27473	-3.99153e-06	-0.09982	-4.80537e-06	-0.04516	-2.24497e-06	-0.08268	3.92757e-14	-0.16484	2.24404e-06	-0.08216
0.28236	1.33399	0.28236	1.33912	0.28236	1.34442	0.28236	1.34969	0.28236	1.35458			0.28236	1.35815	0.28236	1.34487	0.28236	1.31314	0.28236	1.06299																			-4.01904e-14	-0.27778	-3.99361e-06	-0.10113	-4.80564e-06	-0.04566	-2.24566e-06	-0.08306	3.90687e-14	-0.16667	2.24451e-06	-0.08242
0.28536	1.33347	0.28536	1.3387	0.28536	1.3441	0.28536	1.34948	0.28536	1.35447			0.28536	1.35811	0.28536	1.34456	0.28536	1.31225	0.28536	1.06071																			-3.92573e-14	-0.28083	-3.99661e-06	-0.10287	-4.80623e-06	-0.0467	-2.24783e-06	-0.08425	3.88599e-14	-0.1685	2.24783e-06	-0.08425
0.28835	1.33295	0.28835	1.33827	0.28835	1.34378	0.28835	1.34926	0.28835	1.35435			0.28835	1.35807	0.28835	1.34425	0.28835	1.31136	0.28835	1.05845																			-3.83208e-14	-0.28388	-3.99904e-06	-0.10418	-4.80736e-06	-0.04853	-2.25128e-06	-0.08608	3.86492e-14	-0.17033	2.25005e-06	-0.08544
0.29134	1.33242	0.29134	1.33784	0.29134	1.34345	0.29134	1.34904	0.29134	1.35424			0.29134	1.35803	0.29134	1.34393	0.29134	1.31046	0.29134	1.05621																			-3.73809e-14	-0.28694	-4.00251e-06	-0.10592	-4.80755e-06	-0.04882	-2.25178e-06	-0.08634	3.84366e-14	-0.17216	2.25078e-06	-0.08582
0.29433	1.33189	0.29433	1.33741	0.29433	1.34312	0.29433	1.34882	0.29433	1.35412			0.29433	1.35799	0.29433	1.34362	0.29433	1.30956	0.29433	1.054																			-3.64377e-14	-0.28999	-4.0053e-06	-0.10723	-4.80788e-06	-0.04932	-2.25252e-06	-0.08672	3.82222e-14	-0.17399	2.25128e-06	-0.08608
0.29733	1.33135	0.29733	1.33698	0.29733	1.34279	0.29733	1.3486	0.29733	1.354			0.29733	1.35795	0.29733	1.34329	0.29733	1.30866	0.29733	1.0518																			-3.54911e-14	-0.29304	-4.00924e-06	-0.10897	-4.80862e-06	-0.05037	-2.25486e-06	-0.08791	3.80058e-14	-0.17582	2.25486e-06	-0.08791
0.30032	1.33082	0.30032	1.33654	0.30032	1.34246	0.30032	1.34838	0.30032	1.35388			0.30032	1.35791	0.30032	1.34297	0.30032	1.30775	0.30032	1.04963																			-3.45417e-14	-0.29609	-4.01242e-06	-0.11028	-4.81e-06	-0.0522	-2.25859e-06	-0.08974	3.77876e-14	-0.17766	2.25727e-06	-0.0891
0.30331	1.33027	0.30331	1.33609	0.30331	1.34212	0.30331	1.34815	0.30331	1.35376			0.30331	1.35787	0.30331	1.34264	0.30331	1.30683	0.30331	1.04749																			-3.359e-14	-0.29915	-4.01686e-06	-0.11203	-4.81023e-06	-0.05248	-2.25913e-06	-0.09001	3.75674e-14	-0.17949	2.25805e-06	-0.08948
0.30631	1.32973	0.30631	1.33565	0.30631	1.34179	0.30631	1.34792	0.30631	1.35364			0.30631	1.35783	0.30631	1.34232	0.30631	1.30591	0.30631	1.04536																			-3.2636e-14	-0.3022	-4.02036e-06	-0.11334	-4.81064e-06	-0.05298	-2.25992e-06	-0.09039	3.73454e-14	-0.18132	2.25859e-06	-0.08974
0.3093	1.32918	0.3093	1.3352	0.3093	1.34145	0.3093	1.34769	0.3093	1.35352			0.3093	1.35778	0.3093	1.34198	0.3093	1.30498	0.3093	1.04325																			-3.16796e-14	-0.30525	-4.02524e-06	-0.11508	-4.81152e-06	-0.05403	-2.26244e-06	-0.09158	3.71216e-14	-0.18315	2.26244e-06	-0.09158
0.31229	1.32863	0.31229	1.33475	0.31229	1.3411	0.31229	1.34746	0.31229	1.35339			0.31229	1.35774	0.31229	1.34165	0.31229	1.30405	0.31229	1.04117																			-3.07209e-14	-0.3083	-4.02906e-06	-0.11639	-4.81322e-06	-0.05586	-2.26642e-06	-0.09341	3.68959e-14	-0.18498	2.26501e-06	-0.09276
0.31529	1.32807	0.31529	1.33429	0.31529	1.34075	0.31529	1.34723	0.31529	1.35327			0.31529	1.3577	0.31529	1.34131	0.31529	1.30312	0.31529	1.0391																			-2.97599e-14	-0.31136	-4.03437e-06	-0.11813	-4.8135e-06	-0.05615	-2.267e-06	-0.09367	3.66684e-14	-0.18681	2.26585e-06	-0.09314
0.31828	1.32751	0.31828	1.33383	0.31828	1.34041	0.31828	1.34699	0.31828	1.35314			0.31828	1.35765	0.31828	1.34097	0.31828	1.30218	0.31828	1.03706																			-2.87971e-14	-0.31441	-4.03852e-06	-0.11944	-4.81399e-06	-0.05665	-2.26785e-06	-0.09405	3.64392e-14	-0.18864	2.26642e-06	-0.09341
0.32127	1.32694	0.32127	1.33337	0.32127	1.34005	0.32127	1.34676	0.32127	1.35301			0.32127	1.35761	0.32127	1.34063	0.32127	1.30124	0.32127	1.03503																			-2.78331e-14	-0.31746	-4.04426e-06	-0.12118	-4.81507e-06	-0.05769	-2.27055e-06	-0.09524	3.62082e-14	-0.19048	2.27055e-06	-0.09524
0.32426	1.32637	0.32426	1.33291	0.32426	1.3397	0.32426	1.34652	0.32426	1.35289			0.32426	1.35756	0.32426	1.34029	0.32426	1.30029	0.32426	1.03303																			-2.68677e-14	-0.32051	-4.04874e-06	-0.12249	-4.81707e-06	-0.05952	-2.27481e-06	-0.09707	3.59755e-14	-0.19231	2.2733e-06	-0.09643
0.32726	1.3258	0.32726	1.33244	0.32726	1.33934	0.32726	1.34627	0.32726	1.35276			0.32726	1.35752	0.32726	1.33994	0.32726	1.29934	0.32726	1.03104																			-2.59011e-14	-0.32357	-4.05491e-06	-0.12424	-4.81739e-06	-0.05981	-2.27543e-06	-0.09733	3.57409e-14	-0.19414	2.27419e-06	-0.09681
0.33025	1.32523	0.33025	1.33197	0.33025	1.33898	0.33025	1.34603	0.33025	1.35263			0.33025	1.35747	0.33025	1.33959	0.33025	1.29838	0.33025	1.02908																			-2.49332e-14	-0.32662	-4.05971e-06	-0.12555	-4.81797e-06	-0.06031	-2.27634e-06	-0.09771	3.55047e-14	-0.19597	2.27481e-06	-0.09707
0.33324	1.32465	0.33324	1.33149	0.33324	1.33862	0.33324	1.34579	0.33324	1.35249			0.33324	1.35743	0.33324	1.33924	0.33324	1.29743	0.33324	1.02713																			-2.3964e-14	-0.32967	-4.06632e-06	-0.12729	-4.81921e-06	-0.06136	-2.27921e-06	-0.0989	3.52666e-14	-0.1978	2.27921e-06	-0.0989
0.33624	1.32407	0.33624	1.33101	0.33624	1.33825	0.33624	1.34554	0.33624	1.35236			0.33624	1.35738	0.33624	1.33888	0.33624	1.29646	0.33624	1.0252																			-2.29941e-14	-0.33272	-4.07146e-06	-0.1286	-4.8215e-06	-0.06319	-2.28375e-06	-0.10073	3.50268e-14	-0.19963	2.28215e-06	-0.10009
0.33923	1.32348	0.33923	1.33053	0.33923	1.33789	0.33923	1.34529	0.33923	1.35223			0.33923	1.35734	0.33923	1.33852	0.33923	1.2955	0.33923	1.02329																			-2.2024e-14	-0.33578	-4.07852e-06	-0.13034	-4.82187e-06	-0.06347	-2.28441e-06	-0.10099	3.47852e-14	-0.20147	2.2831e-06	-0.10047
0.34222	1.32289	0.34222	1.33005	0.34222	1.33752	0.34222	1.34504	0.34222	1.35209			0.34222	1.35729	0.34222	1.33816	0.34222	1.29452	0.34222	1.0214																			-2.10536e-14	-0.33883	-4.08396e-06	-0.13165	-4.82253e-06	-0.06397	-2.28538e-06	-0.10137	3.45419e-14	-0.2033	2.28375e-06	-0.10073
0.34522	1.3223	0.34522	1.32956	0.34522	1.33714	0.34522	1.34479	0.34522	1.35196			0.34522	1.35724	0.34522	1.3378	0.34522	1.29355	0.34522	1.01952																			-2.0083e-14	-0.34188	-4.09144e-06	-0.13339	-4.82394e-06	-0.06502	-2.28844e-06	-0.10256	3.4297e-14	-0.20513	2.28844e-06	-0.10256
0.34821	1.3217	0.34821	1.32907	0.34821	1.33677	0.34821	1.34453	0.34821	1.35182			0.34821	1.35719	0.34821	1.33744	0.34821	1.29257	0.34821	1.01766																			-1.91121e-14	-0.34493	-4.0972e-06	-0.1347	-4.82653e-06	-0.06685	-2.29326e-06	-0.1044	3.40504e-14	-0.20696	2.29155e-06	-0.10375
0.3512	1.3211	0.3512	1.32858	0.3512	1.33639	0.3512	1.34428	0.3512	1.35168			0.3512	1.35715	0.3512	1.33707	0.3512	1.29159	0.3512	1.01582																			-1.8141e-14	-0.34799	-4.10509e-06	-0.13645	-4.82695e-06	-0.06714	-2.29396e-06	-0.10466	3.38022e-14	-0.20879	2.29256e-06	-0.10413
0.35419	1.3205	0.35419	1.32808	0.35419	1.33601	0.35419	1.34402	0.35419	1.35154			0.35419	1.3571	0.35419	1.3367	0.35419	1.29061	0.35419	1.014																			-1.71702e-14	-0.35104	-4.11116e-06	-0.13776	-4.82769e-06	-0.06763	-2.29498e-06	-0.10504	3.35523e-14	-0.21062	2.29326e-06	-0.1044
0.35719	1.31989	0.35719	1.32758	0.35719	1.33563	0.35719	1.34376	0.35719	1.3514			0.35719	1.35705	0.35719	1.33633	0.35719	1.28962	0.35719	1.01219																			-1.62002e-14	-0.35409	-4.11947e-06	-0.1395	-4.82927e-06	-0.06868	-2.29822e-06	-0.10623	3.33008e-14	-0.21245	2.29822e-06	-0.10623
0.36018	1.31928	0.36018	1.32708	0.36018	1.33524	0.36018	1.34349	0.36018	1.35126			0.36018	1.357	0.36018	1.33595	0.36018	1.28863	0.36018	1.0104																			-1.5231e-14	-0.35714	-4.12585e-06	-0.14081	-4.83216e-06	-0.07051	-2.30332e-06	-0.10806	3.30477e-14	-0.21429	2.30152e-06	-0.10742
0.36317	1.31867	0.36317	1.32658	0.36317	1.33486	0.36317	1.34323	0.36317	1.35112			0.36317	1.35695	0.36317	1.33557	0.36317	1.28763	0.36317	1.00863																			-1.42626e-14	-0.3602	-4.13458e-06	-0.14255	-4.83262e-06	-0.0708	-2.30406e-06	-0.10832	3.27929e-14	-0.21612	2.30258e-06	-0.1078
0.36617	1.31806	0.36617	1.32607	0.36617	1.33447	0.36617	1.34296	0.36617	1.35097			0.36617	1.3569	0.36617	1.33519	0.36617	1.28663	0.36617	1.00687																			-1.32949e-14	-0.36325	-4.14127e-06	-0.14386	-4.83344e-06	-0.0713	-2.30514e-06	-0.1087	3.25364e-14	-0.21795	2.30332e-06	-0.10806
0.36916	1.31744	0.36916	1.32556	0.36916	1.33407	0.36916	1.3427	0.36916	1.35083			0.36916	1.35685	0.36916	1.33481	0.36916	1.28563	0.36916	1.00513																			-1.23281e-14	-0.3663	-4.15041e-06	-0.1456	-4.83519e-06	-0.07234	-2.30856e-06	-0.10989	3.22783e-14	-0.21978	2.30856e-06	-0.10989
0.37215	1.31682	0.37215	1.32504	0.37215	1.33368	0.37215	1.34243	0.37215	1.35068			0.37215	1.3568	0.37215	1.33443	0.37215	1.28463	0.37215	1.0034																			-1.13625e-14	-0.36935	-4.15743e-06	-0.14691	-4.83858e-06	-0.07418	-2.31394e-06	-0.11172	3.20187e-14	-0.22161	2.31204e-06	-0.11108
0.37515	1.31619	0.37515	1.32453	0.37515	1.33328	0.37515	1.34216	0.37515	1.35054			0.37515	1.35675	0.37515	1.33404	0.37515	1.28362	0.37515	1.00169																			-1.03988e-14	-0.37241	-4.167e-06	-0.14866	-4.83913e-06	-0.07446	-2.31472e-06	-0.11198	3.17575e-14	-0.22344	2.31316e-06	-0.11146
0.37814	1.31557	0.37814	1.32401	0.37814	1.33288	0.37814	1.34188	0.37814	1.35039			0.37814	1.3567	0.37814	1.33365	0.37814	1.28261	0.37814	0.99999																			-9.43692e-15	-0.37546	-4.17433e-06	-0.14997	-4.84009e-06	-0.07496	-2.31586e-06	-0.11236	3.14948e-14	-0.22527	2.31394e-06	-0.11172
0.38113	1.31494	0.38113	1.32349	0.38113	1.33248	0.38113	1.34161	0.38113	1.35024			0.38113	1.35664	0.38113	1.33326	0.38113	1.2816	0.38113	0.99831																			-8.47682e-15	-0.37851	-4.1843e-06	-0.15171	-4.84217e-06	-0.07601	-2.31946e-06	-0.11355	3.12306e-14	-0.22711	2.31946e-06	-0.11355
0.38412	1.3143	0.38412	1.32296	0.38412	1.33208	0.38412	1.34133	0.38412	1.35009			0.38412	1.35659	0.38412	1.33287	0.38412	1.28059	0.38412	0.99664																			-7.51851e-15	-0.38156	-4.19194e-06	-0.15302	-4.84595e-06	-0.07784	-2.32512e-06	-0.11538	3.09649e-14	-0.22894	2.32312e-06	-0.11474
0.38712	1.31367	0.38712	1.32244	0.38712	1.33167	0.38712	1.34105	0.38712	1.34994			0.38712	1.35654	0.38712	1.33247	0.38712	1.27957	0.38712	0.99499																			-6.56201e-15	-0.38462	-4.20233e-06	-0.15476	-4.84656e-06	-0.07812	-2.32595e-06	-0.11565	3.06976e-14	-0.23077	2.32431e-06	-0.11512
0.39011	1.31303	0.39011	1.32191	0.39011	1.33126	0.39011	1.34077	0.39011	1.34979			0.39011	1.35648	0.39011	1.33207	0.39011	1.27855	0.39011	0.99335																			-5.60784e-15	-0.38767	-4.21028e-06	-0.15607	-4.84764e-06	-0.07862	-2.32714e-06	-0.11603	3.04288e-14	-0.2326	2.32512e-06	-0.11538
0.3931	1.31239	0.3931	1.32138	0.3931	1.33085	0.3931	1.34049	0.3931	1.34963			0.3931	1.35643	0.3931	1.33167	0.3931	1.27753	0.3931	0.99173																			-4.65646e-15	-0.39072	-4.22108e-06	-0.15781	-4.84994e-06	-0.07967	-2.33093e-06	-0.11722	3.01585e-14	-0.23443	2.33093e-06	-0.11722
0.3961	1.31174	0.3961	1.32084	0.3961	1.33044	0.3961	1.34021	0.3961	1.34948			0.3961	1.35638	0.3961	1.33127	0.3961	1.2765	0.3961	0.99012																			-3.70787e-15	-0.39377	-4.22933e-06	-0.15912	-4.85412e-06	-0.0815	-2.33688e-06	-0.11905	2.98867e-14	-0.23626	2.33478e-06	-0.11841
0.39909	1.31109	0.39909	1.3203	0.39909	1.33002	0.39909	1.33992	0.39909	1.34932			0.39909	1.35632	0.39909	1.33087	0.39909	1.27548	0.39909	0.98852																			-2.76208e-15	-0.39683	-4.24054e-06	-0.16087	-4.85478e-06	-0.08179	-2.33774e-06	-0.11931	2.96134e-14	-0.2381	2.33602e-06	-0.11879
0.40208	1.31044	0.40208	1.31976	0.40208	1.3296	0.40208	1.33964	0.40208	1.34917			0.40208	1.35627	0.40208	1.33046	0.40208	1.27445	0.40208	0.98694																			-1.81908e-15	-0.39988	-4.24911e-06	-0.16218	-4.85597e-06	-0.08229	-2.339e-06	-0.11969	2.93386e-14	-0.23993	2.33688e-06	-0.11905
0.40508	1.30979	0.40508	1.31922	0.40508	1.32918	0.40508	1.33935	0.40508	1.34901			0.40508	1.35621	0.40508	1.33005	0.40508	1.27342	0.40508	0.98537																			-8.78876e-16	-0.40293	-4.26073e-06	-0.16392	-4.85849e-06	-0.08333	-2.34298e-06	-0.12088	2.90625e-14	-0.24176	2.34298e-06	-0.12088
0.40807	1.30914	0.40807	1.31868	0.40807	1.32876	0.40807	1.33906	0.40807	1.34885			0.40807	1.35616	0.40807	1.32964	0.40807	1.27238	0.40807	0.98382																			5.80372e-17	-0.40598	-4.26961e-06	-0.16523	-4.86307e-06	-0.08516	-2.34921e-06	-0.12271	2.8785e-14	-0.24359	2.34701e-06	-0.12207
0.41106	1.30848	0.41106	1.31813	0.41106	1.32834	0.41106	1.33877	0.41106	1.34869			0.41106	1.3561	0.41106	1.32923	0.41106	1.27135	0.41106	0.98227																			9.91196e-16	-0.40904	-4.28166e-06	-0.16697	-4.8638e-06	-0.08545	-2.35012e-06	-0.12297	2.8506e-14	-0.24542	2.34831e-06	-0.12245
0.41405	1.30782	0.41405	1.31758	0.41405	1.32791	0.41405	1.33847	0.41405	1.34853			0.41405	1.35604	0.41405	1.32881	0.41405	1.27031	0.41405	0.98074																			1.9206e-15	-0.41209	-4.29085e-06	-0.16828	-4.86509e-06	-0.08595	-2.35143e-06	-0.12335	2.82257e-14	-0.24725	2.34921e-06	-0.12271
0.41705	1.30715	0.41705	1.31703	0.41705	1.32748	0.41705	1.33818	0.41705	1.34837			0.41705	1.35599	0.41705	1.32839	0.41705	1.26927	0.41705	0.97923																			2.84625e-15	-0.41514	-4.30331e-06	-0.17002	-4.86784e-06	-0.087	-2.3556e-06	-0.12454	2.7944e-14	-0.24908	2.3556e-06	-0.12454
0.42004	1.30649	0.42004	1.31647	0.42004	1.32705	0.42004	1.33788	0.42004	1.34821			0.42004	1.35593	0.42004	1.32797	0.42004	1.26823	0.42004	0.97772																			3.76814e-15	-0.41819	-4.31282e-06	-0.17133	-4.87281e-06	-0.08883	-2.36212e-06	-0.12637	2.76609e-14	-0.25092	2.35982e-06	-0.12573
0.42303	1.30582	0.42303	1.31591	0.42303	1.32662	0.42303	1.33758	0.42303	1.34804			0.42303	1.35587	0.42303	1.32755	0.42303	1.26718	0.42303	0.97623																			4.68628e-15	-0.42125	-4.32569e-06	-0.17308	-4.8736e-06	-0.08911	-2.36306e-06	-0.12664	2.73765e-14	-0.25275	2.36118e-06	-0.12611
0.42603	1.30515	0.42603	1.31536	0.42603	1.32618	0.42603	1.33728	0.42603	1.34788			0.42603	1.35581	0.42603	1.32713	0.42603	1.26614	0.42603	0.97475																			5.60015e-15	-0.4243	-4.33551e-06	-0.17439	-4.875e-06	-0.08961	-2.36444e-06	-0.12702	2.70906e-14	-0.25458	2.36212e-06	-0.12637
0.42902	1.30448	0.42902	1.31479	0.42902	1.32574	0.42902	1.33698	0.42902	1.34771			0.42902	1.35576	0.42902	1.3267	0.42902	1.26509	0.42902	0.97328																			6.50934e-15	-0.42735	-4.3488e-06	-0.17613	-4.87797e-06	-0.09066	-2.36879e-06	-0.12821	2.68033e-14	-0.25641	2.36879e-06	-0.12821
0.43201	1.3038	0.43201	1.31423	0.43201	1.32531	0.43201	1.33667	0.43201	1.34755			0.43201	1.3557	0.43201	1.32627	0.43201	1.26404	0.43201	0.97183																			7.41384e-15	-0.4304	-4.35893e-06	-0.17744	-4.88344e-06	-0.09249	-2.3756e-06	-0.13004	2.65148e-14	-0.25824	2.37319e-06	-0.12939
0.43501	1.30312	0.43501	1.31366	0.43501	1.32486	0.43501	1.33637	0.43501	1.34738			0.43501	1.35564	0.43501	1.32584	0.43501	1.26299	0.43501	0.97038																			8.31367e-15	-0.43346	-4.37263e-06	-0.17918	-4.88431e-06	-0.09278	-2.37658e-06	-0.1303	2.6225e-14	-0.26007	2.37461e-06	-0.12977
0.438	1.30245	0.438	1.3131	0.438	1.32442	0.438	1.33606	0.438	1.34721			0.438	1.35558	0.438	1.32541	0.438	1.26194	0.438	0.96895																			9.20881e-15	-0.43651	-4.38307e-06	-0.18049	-4.88585e-06	-0.09328	-2.37802e-06	-0.13068	2.59339e-14	-0.2619	2.3756e-06	-0.13004
0.44099	1.30176	0.44099	1.31252	0.44099	1.32398	0.44099	1.33575	0.44099	1.34704			0.44099	1.35552	0.44099	1.32498	0.44099	1.26089	0.44099	0.96753																			1.00993e-14	-0.43956	-4.39719e-06	-0.18223	-4.88914e-06	-0.09432	-2.38255e-06	-0.13187	2.56416e-14	-0.26374	2.38255e-06	-0.13187
0.44398	1.30108	0.44398	1.31195	0.44398	1.32353	0.44398	1.33544	0.44398	1.34687			0.44398	1.35546	0.44398	1.32454	0.44398	1.25983	0.44398	0.96612																			1.09846e-14	-0.44261	-4.40795e-06	-0.18354	-4.89507e-06	-0.09615	-2.38965e-06	-0.1337	2.5348e-14	-0.26557	2.38715e-06	-0.13306
0.44698	1.30039	0.44698	1.31138	0.44698	1.32308	0.44698	1.33513	0.44698	1.3467			0.44698	1.3554	0.44698	1.3241	0.44698	1.25878	0.44698	0.96472																			1.18644e-14	-0.44567	-4.4225e-06	-0.18529	-4.89602e-06	-0.09644	-2.39068e-06	-0.13396	2.50532e-14	-0.2674	2.38863e-06	-0.13344
0.44997	1.2997	0.44997	1.3108	0.44997	1.32263	0.44997	1.33482	0.44997	1.34652			0.44997	1.35534	0.44997	1.32366	0.44997	1.25772	0.44997	0.96333																			1.27386e-14	-0.44872	-4.43358e-06	-0.1866	-4.89769e-06	-0.09694	-2.39218e-06	-0.13434	2.47572e-14	-0.26923	2.38965e-06	-0.1337
0.45296	1.29901	0.45296	1.31022	0.45296	1.32217	0.45296	1.3345	0.45296	1.34635			0.45296	1.35528	0.45296	1.32322	0.45296	1.25666	0.45296	0.96195																			1.36073e-14	-0.45177	-4.44855e-06	-0.18834	-4.90124e-06	-0.09799	-2.3969e-06	-0.13553	2.44599e-14	-0.27106	2.3969e-06	-0.13553
0.45596	1.29832	0.45596	1.30964	0.45596	1.32172	0.45596	1.33419	0.45596	1.34618			0.45596	1.35521	0.45596	1.32278	0.45596	1.2556	0.45596	0.96059																			1.44703e-14	-0.45482	-4.45995e-06	-0.18965	-4.90765e-06	-0.09982	-2.4043e-06	-0.13736	2.41613e-14	-0.27289	2.40169e-06	-0.13672
0.45895	1.29762	0.45895	1.30905	0.45895	1.32126	0.45895	1.33387	0.45895	1.346			0.45895	1.35515	0.45895	1.32233	0.45895	1.25454	0.45895	0.95923																			1.53279e-14	-0.45788	-4.47535e-06	-0.19139	-4.90866e-06	-0.1001	-2.40537e-06	-0.13762	2.38615e-14	-0.27473	2.40323e-06	-0.1371
0.46194	1.29693	0.46194	1.30847	0.46194	1.3208	0.46194	1.33355	0.46194	1.34582			0.46194	1.35509	0.46194	1.32188	0.46194	1.25348	0.46194	0.95789																			1.61794e-14	-0.46093	-4.48706e-06	-0.1927	-4.91046e-06	-0.1006	-2.40692e-06	-0.138	2.35606e-14	-0.27656	2.4043e-06	-0.13736
0.46493	1.29623	0.46493	1.30788	0.46493	1.32034	0.46493	1.33323	0.46493	1.34565			0.46493	1.35503	0.46493	1.32143	0.46493	1.25242	0.46493	0.95655																			1.70245e-14	-0.46398	-4.50288e-06	-0.19444	-4.91428e-06	-0.10165	-2.41184e-06	-0.13919	2.32585e-14	-0.27839	2.41184e-06	-0.13919
0.46793	1.29553	0.46793	1.30729	0.46793	1.31988	0.46793	1.3329	0.46793	1.34547			0.46793	1.35496	0.46793	1.32098	0.46793	1.25135	0.46793	0.95523																			1.78632e-14	-0.46703	-4.51491e-06	-0.19575	-4.92116e-06	-0.10348	-2.41953e-06	-0.14103	2.29553e-14	-0.28022	2.41682e-06	-0.14038
0.47092	1.29482	0.47092	1.3067	0.47092	1.31941	0.47092	1.33258	0.47092	1.34529			0.47092	1.3549	0.47092	1.32053	0.47092	1.25029	0.47092	0.95391																			1.86955e-14	-0.47009	-4.53116e-06	-0.1975	-4.92225e-06	-0.10377	-2.42064e-06	-0.14129	2.2651e-14	-0.28205	2.41842e-06	-0.14076
0.47391	1.29412	0.47391	1.30611	0.47391	1.31895	0.47391	1.33225	0.47391	1.34511			0.47391	1.35483	0.47391	1.32007	0.47391	1.24922	0.47391	0.95261																			1.95214e-14	-0.47314	-4.5435e-06	-0.19881	-4.92417e-06	-0.10426	-2.42226e-06	-0.14167	2.23456e-14	-0.28388	2.41953e-06	-0.14103
0.47691	1.29341	0.47691	1.30551	0.47691	1.31848	0.47691	1.33193	0.47691	1.34493			0.47691	1.35477	0.47691	1.31962	0.47691	1.24816	0.47691	0.95131																			2.03409e-14	-0.47619	-4.56018e-06	-0.20055	-4.92826e-06	-0.10531	-2.42736e-06	-0.14286	2.2039e-14	-0.28571	2.42736e-06	-0.14286
0.4799	1.2927	0.4799	1.30491	0.4799	1.31801	0.4799	1.3316	0.4799	1.34474			0.4799	1.3547	0.4799	1.31916	0.4799	1.24709	0.4799	0.95003																			2.11536e-14	-0.47924	-4.57285e-06	-0.20186	-4.9356e-06	-0.10714	-2.43534e-06	-0.14469	2.17314e-14	-0.28755	2.43253e-06	-0.14405
0.48289	1.29199	0.48289	1.30431	0.48289	1.31754	0.48289	1.33127	0.48289	1.34456			0.48289	1.35464	0.48289	1.3187	0.48289	1.24602	0.48289	0.94875																			2.19591e-14	-0.4823	-4.58996e-06	-0.2036	-4.93677e-06	-0.10743	-2.4365e-06	-0.14495	2.14227e-14	-0.28938	2.4342e-06	-0.14443
0.48589	1.29128	0.48589	1.30371	0.48589	1.31706	0.48589	1.33094	0.48589	1.34438			0.48589	1.35457	0.48589	1.31824	0.48589	1.24495	0.48589	0.94749																			2.27574e-14	-0.48535	-4.60296e-06	-0.20491	-4.93882e-06	-0.10793	-2.43818e-06	-0.14533	2.11128e-14	-0.29121	2.43534e-06	-0.14469
0.48888	1.29057	0.48888	1.30311	0.48888	1.31659	0.48888	1.3306	0.48888	1.34419			0.48888	1.35451	0.48888	1.31777	0.48888	1.24388	0.48888	0.94623																			2.35485e-14	-0.4884	-4.62051e-06	-0.20665	-4.94318e-06	-0.10897	-2.44347e-06	-0.14652	2.08019e-14	-0.29304	2.44347e-06	-0.14652
0.49187	1.28985	0.49187	1.3025	0.49187	1.31611	0.49187	1.33027	0.49187	1.344			0.49187	1.35444	0.49187	1.31731	0.49187	1.24281	0.49187	0.94499																			2.43325e-14	-0.49145	-4.63384e-06	-0.20796	-4.95103e-06	-0.11081	-2.45175e-06	-0.14835	2.04899e-14	-0.29487	2.44883e-06	-0.14771
0.49486	1.28913	0.49486	1.3019	0.49486	1.31563	0.49486	1.32993	0.49486	1.34382			0.49486	1.35437	0.49486	1.31684	0.49486	1.24174	0.49486	0.94375																			2.51093e-14	-0.49451	-4.65183e-06	-0.20971	-4.95227e-06	-0.11109	-2.45294e-06	-0.14861	2.0177e-14	-0.2967	2.45056e-06	-0.14809
0.49786	1.28841	0.49786	1.30129	0.49786	1.31515	0.49786	1.32959	0.49786	1.34363			0.49786	1.35431	0.49786	1.31637	0.49786	1.24067	0.49786	0.94252																			2.58785e-14	-0.49756	-4.66549e-06	-0.21102	-4.95447e-06	-0.11159	-2.45468e-06	-0.14899	1.98631e-14	-0.29853	2.45175e-06	-0.14835
0.50085	1.28769	0.50085	1.30068	0.50085	1.31467	0.50085	1.32925	0.50085	1.34344			0.50085	1.35424	0.50085	1.3159	0.50085	1.2396	0.50085	0.9413																			2.66397e-14	-0.50061	-4.68391e-06	-0.21276	-4.95913e-06	-0.11264	-2.46017e-06	-0.15018	1.95482e-14	-0.30037	2.46017e-06	-0.15018
0.50384	1.28697	0.50384	1.30007	0.50384	1.31418	0.50384	1.32891	0.50384	1.34325			0.50384	1.35417	0.50384	1.31543	0.50384	1.23852	0.50384	0.94009																			2.73931e-14	-0.50366	-4.6979e-06	-0.21407	-4.9675e-06	-0.11447	-2.46875e-06	-0.15201	1.92324e-14	-0.3022	2.46572e-06	-0.15137
0.50684	1.28625	0.50684	1.29945	0.50684	1.3137	0.50684	1.32857	0.50684	1.34306			0.50684	1.3541	0.50684	1.31495	0.50684	1.23745	0.50684	0.93888																			2.81386e-14	-0.50672	-4.71676e-06	-0.21581	-4.96883e-06	-0.11475	-2.46998e-06	-0.15228	1.89156e-14	-0.30403	2.46751e-06	-0.15175
0.50983	1.28552	0.50983	1.29884	0.50983	1.31321	0.50983	1.32823	0.50983	1.34287			0.50983	1.35403	0.50983	1.31448	0.50983	1.23638	0.50983	0.93769																			2.88761e-14	-0.50977	-4.73107e-06	-0.21712	-4.97117e-06	-0.11525	-2.47179e-06	-0.15266	1.85978e-14	-0.30586	2.46875e-06	-0.15201
0.51282	1.28479	0.51282	1.29822	0.51282	1.31272	0.51282	1.32788	0.51282	1.34267			0.51282	1.35396	0.51282	1.314	0.51282	1.2353	0.51282	0.93651																			2.96058e-14	-0.51282	-4.75037e-06	-0.21886	-4.97613e-06	-0.1163	-2.47747e-06	-0.15385	1.82791e-14	-0.30769	2.47747e-06	-0.15385
0.51582	1.28406	0.51582	1.2976	0.51582	1.31223	0.51582	1.32754	0.51582	1.34248			0.51582	1.3539	0.51582	1.31352	0.51582	1.23423	0.51582	0.93533																			3.03271e-14	-0.51587	-4.76502e-06	-0.22017	-4.98501e-06	-0.11813	-2.48635e-06	-0.15568	1.79594e-14	-0.30952	2.48322e-06	-0.15504
0.51881	1.28333	0.51881	1.29698	0.51881	1.31174	0.51881	1.32719	0.51881	1.34228			0.51881	1.35383	0.51881	1.31304	0.51881	1.23316	0.51881	0.93416																			3.10399e-14	-0.51893	-4.78478e-06	-0.22192	-4.98642e-06	-0.11842	-2.48763e-06	-0.15594	1.76388e-14	-0.31136	2.48507e-06	-0.15542
0.5218	1.2826	0.5218	1.29636	0.5218	1.31124	0.5218	1.32684	0.5218	1.34209			0.5218	1.35376	0.5218	1.31256	0.5218	1.23208	0.5218	0.933																			3.17442e-14	-0.52198	-4.79977e-06	-0.22323	-4.9889e-06	-0.11892	-2.48949e-06	-0.15632	1.73173e-14	-0.31319	2.48635e-06	-0.15568
0.52479	1.28187	0.52479	1.29574	0.52479	1.31075	0.52479	1.32649	0.52479	1.34189			0.52479	1.35368	0.52479	1.31207	0.52479	1.23101	0.52479	0.93185																			3.24399e-14	-0.52503	-4.81998e-06	-0.22497	-4.99416e-06	-0.11996	-2.49537e-06	-0.15751	1.6995e-14	-0.31502	2.49537e-06	-0.15751
0.52779	1.28113	0.52779	1.29511	0.52779	1.31025	0.52779	1.32614	0.52779	1.34169			0.52779	1.35361	0.52779	1.31159	0.52779	1.22993	0.52779	0.9307																			3.31269e-14	-0.52808	-4.83531e-06	-0.22628	-5.00356e-06	-0.12179	-2.50455e-06	-0.15934	1.66718e-14	-0.31685	2.50132e-06	-0.1587
0.53078	1.2804	0.53078	1.29448	0.53078	1.30975	0.53078	1.32578	0.53078	1.34149			0.53078	1.35354	0.53078	1.3111	0.53078	1.22886	0.53078	0.92957																			3.38055e-14	-0.53114	-4.85598e-06	-0.22802	-5.00505e-06	-0.12208	-2.50587e-06	-0.1596	1.63479e-14	-0.31868	2.50323e-06	-0.15908
0.53377	1.27966	0.53377	1.29386	0.53377	1.30925	0.53377	1.32543	0.53377	1.34129			0.53377	1.35347	0.53377	1.31061	0.53377	1.22778	0.53377	0.92844																			3.44751e-14	-0.53419	-4.87165e-06	-0.22933	-5.00767e-06	-0.12258	-2.5078e-06	-0.15998	1.60231e-14	-0.32051	2.50455e-06	-0.15934
0.53677	1.27892	0.53677	1.29323	0.53677	1.30875	0.53677	1.32507	0.53677	1.34109			0.53677	1.3534	0.53677	1.31012	0.53677	1.22671	0.53677	0.92732																			3.51355e-14	-0.53724	-4.89277e-06	-0.23107	-5.01323e-06	-0.12363	-2.51388e-06	-0.16117	1.56976e-14	-0.32234	2.51388e-06	-0.16117
0.53976	1.27818	0.53976	1.2926	0.53976	1.30825	0.53976	1.32472	0.53976	1.34089			0.53976	1.35333	0.53976	1.30963	0.53976	1.22563	0.53976	0.92621																			3.57868e-14	-0.54029	-4.90878e-06	-0.23238	-5.02315e-06	-0.12546	-2.52336e-06	-0.163	1.53712e-14	-0.32418	2.52002e-06	-0.16236
0.54275	1.27744	0.54275	1.29196	0.54275	1.30774	0.54275	1.32436	0.54275	1.34069			0.54275	1.35325	0.54275	1.30914	0.54275	1.22456	0.54275	0.9251																			3.64289e-14	-0.54335	-4.93035e-06	-0.23413	-5.02472e-06	-0.12574	-2.52472e-06	-0.16327	1.5044e-14	-0.32601	2.52199e-06	-0.16274
0.54575	1.2767	0.54575	1.29133	0.54575	1.30724	0.54575	1.324	0.54575	1.34049			0.54575	1.35318	0.54575	1.30864	0.54575	1.22349	0.54575	0.924																			3.70618e-14	-0.5464	-4.94671e-06	-0.23544	-5.02748e-06	-0.12624	-2.52671e-06	-0.16365	1.47159e-14	-0.32784	2.52336e-06	-0.163
0.54874	1.27595	0.54874	1.29069	0.54874	1.30673	0.54874	1.32364	0.54874	1.34028			0.54874	1.35311	0.54874	1.30815	0.54874	1.22241	0.54874	0.92291																			3.76855e-14	-0.54945	-4.96874e-06	-0.23718	-5.03333e-06	-0.12729	-2.53298e-06	-0.16484	1.43871e-14	-0.32967	2.53298e-06	-0.16484
0.55173	1.27521	0.55173	1.29006	0.55173	1.30622	0.55173	1.32327	0.55173	1.34008			0.55173	1.35303	0.55173	1.30765	0.55173	1.22134	0.55173	0.92183																			3.82998e-14	-0.5525	-4.98544e-06	-0.23849	-5.04379e-06	-0.12912	-2.54276e-06	-0.16667	1.40576e-14	-0.3315	2.53932e-06	-0.16602
0.55472	1.27446	0.55472	1.28942	0.55472	1.30571	0.55472	1.32291	0.55472	1.33987			0.55472	1.35296	0.55472	1.30715	0.55472	1.22026	0.55472	0.92076																			3.89045e-14	-0.55556	-5.00794e-06	-0.24023	-5.04544e-06	-0.12941	-2.54417e-06	-0.16693	1.37274e-14	-0.33333	2.54136e-06	-0.16641
0.55772	1.27372	0.55772	1.28878	0.55772	1.3052	0.55772	1.32255	0.55772	1.33967			0.55772	1.35288	0.55772	1.30665	0.55772	1.21919	0.55772	0.91969																			3.94994e-14	-0.55861	-5.025e-06	-0.24154	-5.04836e-06	-0.12991	-2.54623e-06	-0.16731	1.33965e-14	-0.33516	2.54276e-06	-0.16667
0.56071	1.27297	0.56071	1.28814	0.56071	1.30468	0.56071	1.32218	0.56071	1.33946			0.56071	1.35281	0.56071	1.30615	0.56071	1.21811	0.56071	0.91863																			4.00846e-14	-0.56166	-5.04798e-06	-0.24328	-5.05453e-06	-0.13095	-2.5527e-06	-0.1685	1.30649e-14	-0.337	2.5527e-06	-0.1685
0.5637	1.27222	0.5637	1.2875	0.5637	1.30417	0.5637	1.32181	0.5637	1.33925			0.5637	1.35273	0.5637	1.30565	0.5637	1.21704	0.5637	0.91757																			4.06601e-14	-0.56471	-5.0654e-06	-0.24459	-5.06554e-06	-0.13278	-2.56279e-06	-0.17033	1.27327e-14	-0.33883	2.55923e-06	-0.16969
0.5667	1.27147	0.5667	1.28685	0.5667	1.30365	0.5667	1.32144	0.5667	1.33904			0.5667	1.35266	0.5667	1.30514	0.5667	1.21597	0.5667	0.91653																			4.12259e-14	-0.56777	-5.08885e-06	-0.24634	-5.06728e-06	-0.13307	-2.56424e-06	-0.17059	1.23999e-14	-0.34066	2.56133e-06	-0.17007
0.56969	1.27072	0.56969	1.28621	0.56969	1.30314	0.56969	1.32107	0.56969	1.33883			0.56969	1.35258	0.56969	1.30464	0.56969	1.2149	0.56969	0.91549																			4.17818e-14	-0.57082	-5.10662e-06	-0.24765	-5.07034e-06	-0.13357	-2.56636e-06	-0.17097	1.20664e-14	-0.34249	2.56279e-06	-0.17033
0.57268	1.26996	0.57268	1.28556	0.57268	1.30262	0.57268	1.3207	0.57268	1.33862			0.57268	1.3525	0.57268	1.30413	0.57268	1.21382	0.57268	0.91445																			4.23275e-14	-0.57387	-5.13055e-06	-0.24939	-5.07683e-06	-0.13462	-2.57303e-06	-0.17216	1.17322e-14	-0.34432	2.57303e-06	-0.17216
0.57568	1.26921	0.57568	1.28492	0.57568	1.3021	0.57568	1.32033	0.57568	1.33841			0.57568	1.35243	0.57568	1.30362	0.57568	1.21275	0.57568	0.91343																			4.28631e-14	-0.57692	-5.14868e-06	-0.2507	-5.0884e-06	-0.13645	-2.58343e-06	-0.17399	1.13974e-14	-0.34615	2.57977e-06	-0.17335
0.57867	1.26845	0.57867	1.28427	0.57867	1.30157	0.57867	1.31996	0.57867	1.33819			0.57867	1.35235	0.57867	1.30311	0.57867	1.21168	0.57867	0.91241																			4.33885e-14	-0.57998	-5.17309e-06	-0.25244	-5.09022e-06	-0.13673	-2.58493e-06	-0.17425	1.10619e-14	-0.34799	2.58193e-06	-0.17373
0.58166	1.2677	0.58166	1.28362	0.58166	1.30105	0.58166	1.31958	0.58166	1.33798			0.58166	1.35227	0.58166	1.3026	0.58166	1.21061	0.58166	0.91139																			4.39038e-14	-0.58303	-5.19157e-06	-0.25375	-5.09344e-06	-0.13723	-2.58711e-06	-0.17463	1.07258e-14	-0.34982	2.58343e-06	-0.17399
0.58465	1.26694	0.58465	1.28297	0.58465	1.30053	0.58465	1.3192	0.58465	1.33776			0.58465	1.35219	0.58465	1.30209	0.58465	1.20954	0.58465	0.91039																			4.44089e-14	-0.58608	-5.21645e-06	-0.25549	-5.10024e-06	-0.13828	-2.59398e-06	-0.17582	1.03893e-14	-0.35165	2.59398e-06	-0.17582
0.58765	1.26618	0.58765	1.28232	0.58765	1.3	0.58765	1.31883	0.58765	1.33755			0.58765	1.35211	0.58765	1.30158	0.58765	1.20847	0.58765	0.90939																			4.49037e-14	-0.58913	-5.2353e-06	-0.2568	-5.11236e-06	-0.14011	-2.60469e-06	-0.17766	1.00522e-14	-0.35348	2.60092e-06	-0.17701
0.59064	1.26543	0.59064	1.28166	0.59064	1.29948	0.59064	1.31845	0.59064	1.33733			0.59064	1.35203	0.59064	1.30106	0.59064	1.2074	0.59064	0.90839																			4.53879e-14	-0.59219	-5.26067e-06	-0.25855	-5.11428e-06	-0.1404	-2.60624e-06	-0.17792	9.71465e-15	-0.35531	2.60315e-06	-0.17739
0.59363	1.26467	0.59363	1.28101	0.59363	1.29895	0.59363	1.31807	0.59363	1.33712			0.59363	1.35195	0.59363	1.30055	0.59363	1.20633	0.59363	0.90741																			4.58616e-14	-0.59524	-5.2799e-06	-0.25986	-5.11764e-06	-0.14089	-2.60848e-06	-0.1783	9.37657e-15	-0.35714	2.60469e-06	-0.17766
0.59663	1.26391	0.59663	1.28035	0.59663	1.29842	0.59663	1.31769	0.59663	1.3369			0.59663	1.35188	0.59663	1.30003	0.59663	1.20526	0.59663	0.90642																			4.63248e-14	-0.59829	-5.30577e-06	-0.2616	-5.12476e-06	-0.14194	-2.61556e-06	-0.17949	9.03799e-15	-0.35897	2.61556e-06	-0.17949
0.59962	1.26314	0.59962	1.2797	0.59962	1.29789	0.59962	1.31731	0.59962	1.33668			0.59962	1.3518	0.59962	1.29951	0.59962	1.20419	0.59962	0.90545																			4.67775e-14	-0.60134	-5.32537e-06	-0.26291	-5.13744e-06	-0.14377	-2.62658e-06	-0.18132	8.69893e-15	-0.36081	2.6227e-06	-0.18068
0.60261	1.26238	0.60261	1.27904	0.60261	1.29736	0.60261	1.31692	0.60261	1.33646			0.60261	1.35171	0.60261	1.29899	0.60261	1.20312	0.60261	0.90448																			4.72196e-14	-0.6044	-5.35174e-06	-0.26465	-5.13944e-06	-0.14406	-2.62816e-06	-0.18158	8.35935e-15	-0.36264	2.62499e-06	-0.18106
0.60561	1.26162	0.60561	1.27838	0.60561	1.29683	0.60561	1.31654	0.60561	1.33624			0.60561	1.35163	0.60561	1.29847	0.60561	1.20206	0.60561	0.90352																			4.7651e-14	-0.60745	-5.37171e-06	-0.26596	-5.14296e-06	-0.14456	-2.63048e-06	-0.18196	8.01927e-15	-0.36447	2.62658e-06	-0.18132
0.6086	1.26086	0.6086	1.27772	0.6086	1.29629	0.6086	1.31615	0.6086	1.33602			0.6086	1.35155	0.6086	1.29795	0.6086	1.20099	0.6086	0.90256																			4.80717e-14	-0.6105	-5.39859e-06	-0.2677	-5.1504e-06	-0.1456	-2.63775e-06	-0.18315	7.67868e-15	-0.3663	2.63775e-06	-0.18315
0.61159	1.26009	0.61159	1.27706	0.61159	1.29576	0.61159	1.31577	0.61159	1.33579			0.61159	1.35147	0.61159	1.29743	0.61159	1.19993	0.61159	0.90161																			4.84815e-14	-0.61355	-5.41893e-06	-0.26901	-5.16364e-06	-0.14744	-2.64908e-06	-0.18498	7.33768e-15	-0.36813	2.64509e-06	-0.18434
0.61458	1.25933	0.61458	1.2764	0.61458	1.29522	0.61458	1.31538	0.61458	1.33557			0.61458	1.35139	0.61458	1.2969	0.61458	1.19886	0.61458	0.90066																			4.88805e-14	-0.61661	-5.4463e-06	-0.27076	-5.16573e-06	-0.14772	-2.65072e-06	-0.18524	6.99634e-15	-0.36996	2.64745e-06	-0.18472
0.61758	1.25856	0.61758	1.27574	0.61758	1.29468	0.61758	1.31499	0.61758	1.33535			0.61758	1.35131	0.61758	1.29638	0.61758	1.1978	0.61758	0.89973																			4.92686e-14	-0.61966	-5.46702e-06	-0.27207	-5.1694e-06	-0.14822	-2.65309e-06	-0.18562	6.65463e-15	-0.37179	2.64908e-06	-0.18498
0.62057	1.2578	0.62057	1.27507	0.62057	1.29414	0.62057	1.3146	0.62057	1.33512			0.62057	1.35122	0.62057	1.29585	0.62057	1.19673	0.62057	0.89879																			4.9646e-14	-0.62271	-5.49489e-06	-0.27381	-5.17717e-06	-0.14927	-2.66058e-06	-0.18681	6.3126e-15	-0.37363	2.66058e-06	-0.18681
0.62356	1.25703	0.62356	1.27441	0.62356	1.29361	0.62356	1.31421	0.62356	1.3349			0.62356	1.35114	0.62356	1.29532	0.62356	1.19567	0.62356	0.89787																			5.00124e-14	-0.62576	-5.51599e-06	-0.27512	-5.19099e-06	-0.1511	-2.67223e-06	-0.18864	5.97022e-15	-0.37546	2.66813e-06	-0.188
0.62656	1.25626	0.62656	1.27375	0.62656	1.29306	0.62656	1.31382	0.62656	1.33467			0.62656	1.35106	0.62656	1.29479	0.62656	1.19461	0.62656	0.89694																			5.03677e-14	-0.62882	-5.54439e-06	-0.27686	-5.19317e-06	-0.15138	-2.67391e-06	-0.18891	5.62749e-15	-0.37729	2.67056e-06	-0.18838
0.62955	1.25549	0.62955	1.27308	0.62955	1.29252	0.62955	1.31342	0.62955	1.33444			0.62955	1.35098	0.62955	1.29426	0.62955	1.19355	0.62955	0.89603																			5.0712e-14	-0.63187	-5.56588e-06	-0.27817	-5.19701e-06	-0.15188	-2.67635e-06	-0.18929	5.28443e-15	-0.37912	2.67223e-06	-0.18864
0.63254	1.25472	0.63254	1.27241	0.63254	1.29198	0.63254	1.31303	0.63254	1.33421			0.63254	1.35089	0.63254	1.29373	0.63254	1.19249	0.63254	0.89512																			5.10453e-14	-0.63492	-5.5948e-06	-0.27991	-5.20511e-06	-0.15293	-2.68404e-06	-0.19048	4.94103e-15	-0.38095	2.68404e-06	-0.19048
0.63554	1.25395	0.63554	1.27174	0.63554	1.29144	0.63554	1.31263	0.63554	1.33399			0.63554	1.35081	0.63554	1.2932	0.63554	1.19143	0.63554	0.89421																			5.13676e-14	-0.63797	-5.61669e-06	-0.28122	-5.21952e-06	-0.15476	-2.69602e-06	-0.19231	4.59728e-15	-0.38278	2.6918e-06	-0.19167
0.63853	1.25318	0.63853	1.27108	0.63853	1.29089	0.63853	1.31224	0.63853	1.33376			0.63853	1.35072	0.63853	1.29267	0.63853	1.19037	0.63853	0.89331																			5.16788e-14	-0.64103	-5.64614e-06	-0.28297	-5.22179e-06	-0.15505	-2.69774e-06	-0.19257	4.25317e-15	-0.38462	2.6943e-06	-0.19205
0.64152	1.25241	0.64152	1.27041	0.64152	1.29035	0.64152	1.31184	0.64152	1.33353			0.64152	1.35064	0.64152	1.29213	0.64152	1.18932	0.64152	0.89242																			5.19788e-14	-0.64408	-5.66842e-06	-0.28428	-5.22579e-06	-0.15555	-2.70025e-06	-0.19295	3.90882e-15	-0.38645	2.69602e-06	-0.19231
0.64451	1.25164	0.64451	1.26974	0.64451	1.2898	0.64451	1.31144	0.64451	1.33329			0.64451	1.35055	0.64451	1.2916	0.64451	1.18826	0.64451	0.89153																			5.22677e-14	-0.64713	-5.69839e-06	-0.28602	-5.23422e-06	-0.15659	-2.70815e-06	-0.19414	3.56429e-15	-0.38828	2.70815e-06	-0.19414
0.64751	1.25087	0.64751	1.26907	0.64751	1.28925	0.64751	1.31104	0.64751	1.33306			0.64751	1.35047	0.64751	1.29106	0.64751	1.1872	0.64751	0.89064																			5.25455e-14	-0.65018	-5.72107e-06	-0.28733	-5.24922e-06	-0.15842	-2.72045e-06	-0.19597	3.21956e-15	-0.39011	2.71612e-06	-0.19533
0.6505	1.2501	0.6505	1.26839	0.6505	1.2887	0.6505	1.31064	0.6505	1.33283			0.6505	1.35038	0.6505	1.29052	0.6505	1.18615	0.6505	0.88977																			5.2812e-14	-0.65324	-5.75156e-06	-0.28907	-5.25158e-06	-0.15871	-2.72222e-06	-0.19623	2.87465e-15	-0.39194	2.71868e-06	-0.19571
0.65349	1.24933	0.65349	1.26772	0.65349	1.28815	0.65349	1.31024	0.65349	1.3326			0.65349	1.35029	0.65349	1.28999	0.65349	1.1851	0.65349	0.88889																			5.30674e-14	-0.65629	-5.77463e-06	-0.29038	-5.25573e-06	-0.15921	-2.7248e-06	-0.19661	2.52958e-15	-0.39377	2.72045e-06	-0.19597
0.65649	1.24855	0.65649	1.26705	0.65649	1.2876	0.65649	1.30983	0.65649	1.33236			0.65649	1.35021	0.65649	1.28945	0.65649	1.18404	0.65649	0.88802																			5.33116e-14	-0.65934	-5.80566e-06	-0.29212	-5.26451e-06	-0.16026	-2.73291e-06	-0.1978	2.18432e-15	-0.3956	2.73291e-06	-0.1978
0.65948	1.24778	0.65948	1.26637	0.65948	1.28705	0.65948	1.30943	0.65948	1.33213			0.65948	1.35012	0.65948	1.28891	0.65948	1.18299	0.65948	0.88716																			5.35446e-14	-0.66239	-5.82913e-06	-0.29343	-5.28009e-06	-0.16209	-2.74553e-06	-0.19963	1.83887e-15	-0.39744	2.74109e-06	-0.19899
0.66247	1.24701	0.66247	1.2657	0.66247	1.2865	0.66247	1.30903	0.66247	1.33189			0.66247	1.35003	0.66247	1.28837	0.66247	1.18194	0.66247	0.8863																			5.37664e-14	-0.66545	-5.86071e-06	-0.29518	-5.28254e-06	-0.16237	-2.74734e-06	-0.1999	1.49324e-15	-0.39927	2.74371e-06	-0.19937
0.66547	1.24623	0.66547	1.26502	0.66547	1.28594	0.66547	1.30862	0.66547	1.33165			0.66547	1.34994	0.66547	1.28782	0.66547	1.18089	0.66547	0.88545																			5.39769e-14	-0.6685	-5.8846e-06	-0.29649	-5.28685e-06	-0.16287	-2.74999e-06	-0.20028	1.14744e-15	-0.4011	2.74553e-06	-0.19963
0.66846	1.24546	0.66846	1.26435	0.66846	1.28539	0.66846	1.30821	0.66846	1.33141			0.66846	1.34985	0.66846	1.28728	0.66846	1.17984	0.66846	0.8846																			5.41762e-14	-0.67155	-5.91673e-06	-0.29823	-5.29596e-06	-0.16392	-2.75831e-06	-0.20147	8.01438e-16	-0.40293	2.75831e-06	-0.20147
0.67145	1.24468	0.67145	1.26367	0.67145	1.28483	0.67145	1.30781	0.67145	1.33118			0.67145	1.34977	0.67145	1.28674	0.67145	1.1788	0.67145	0.88376																			5.43643e-14	-0.6746	-5.94103e-06	-0.29954	-5.31213e-06	-0.16575	-2.77125e-06	-0.2033	4.55345e-16	-0.40476	2.76669e-06	-0.20265
0.67444	1.24391	0.67444	1.26299	0.67444	1.28428	0.67444	1.3074	0.67444	1.33094			0.67444	1.34968	0.67444	1.28619	0.67444	1.17775	0.67444	0.88292																			5.45411e-14	-0.67766	-5.97372e-06	-0.30128	-5.31468e-06	-0.16604	-2.77311e-06	-0.20356	1.09241e-16	-0.40659	2.76939e-06	-0.20304
0.67744	1.24313	0.67744	1.26231	0.67744	1.28372	0.67744	1.30699	0.67744	1.3307			0.67744	1.34959	0.67744	1.28565	0.67744	1.17671	0.67744	0.88209																			5.47068e-14	-0.68071	-5.99844e-06	-0.30259	-5.31915e-06	-0.16654	-2.77582e-06	-0.20394	-2.36891e-16	-0.40842	2.77125e-06	-0.2033
0.68043	1.24236	0.68043	1.26164	0.68043	1.28316	0.68043	1.30658	0.68043	1.33046			0.68043	1.3495	0.68043	1.2851	0.68043	1.17566	0.68043	0.88126																			5.48613e-14	-0.68376	-6.03169e-06	-0.30433	-5.32861e-06	-0.16758	-2.78436e-06	-0.20513	-5.83043e-16	-0.41026	2.78436e-06	-0.20513
0.68342	1.24158	0.68342	1.26096	0.68342	1.2826	0.68342	1.30617	0.68342	1.33021			0.68342	1.34941	0.68342	1.28455	0.68342	1.17462	0.68342	0.88043																			5.50046e-14	-0.68681	-6.05683e-06	-0.30564	-5.34539e-06	-0.16941	-2.79764e-06	-0.20696	-9.29212e-16	-0.41209	2.79296e-06	-0.20632
0.68642	1.2408	0.68642	1.26028	0.68642	1.28204	0.68642	1.30575	0.68642	1.32997			0.68642	1.34932	0.68642	1.284	0.68642	1.17358	0.68642	0.87961																			5.51368e-14	-0.68987	-6.09062e-06	-0.30739	-5.34803e-06	-0.1697	-2.79955e-06	-0.20722	-1.27539e-15	-0.41392	2.79573e-06	-0.2067
0.68941	1.24003	0.68941	1.2596	0.68941	1.28148	0.68941	1.30534	0.68941	1.32973			0.68941	1.34923	0.68941	1.28346	0.68941	1.17254	0.68941	0.8788																			5.52577e-14	-0.69292	-6.11618e-06	-0.3087	-5.35267e-06	-0.1702	-2.80233e-06	-0.2076	-1.6216e-15	-0.41575	2.79764e-06	-0.20696
0.6924	1.23925	0.6924	1.25892	0.6924	1.28092	0.6924	1.30493	0.6924	1.32949			0.6924	1.34913	0.6924	1.28291	0.6924	1.1715	0.6924	0.87799																			5.53674e-14	-0.69597	-6.15053e-06	-0.31044	-5.36248e-06	-0.17125	-2.81108e-06	-0.20879	-1.96783e-15	-0.41758	2.81108e-06	-0.20879
0.6954	1.23847	0.6954	1.25823	0.6954	1.28036	0.6954	1.30451	0.6954	1.32924			0.6954	1.34904	0.6954	1.28236	0.6954	1.17046	0.6954	0.87718																			5.54659e-14	-0.69902	-6.17651e-06	-0.31175	-5.37987e-06	-0.17308	-2.8247e-06	-0.21062	-2.31407e-15	-0.41941	2.81991e-06	-0.20998
0.69839	1.2377	0.69839	1.25755	0.69839	1.2798	0.69839	1.30409	0.69839	1.329			0.69839	1.34895	0.69839	1.2818	0.69839	1.16942	0.69839	0.87638																			5.55534e-14	-0.70208	-6.21145e-06	-0.31349	-5.38261e-06	-0.17336	-2.82665e-06	-0.21088	-2.66032e-15	-0.42125	2.82274e-06	-0.21036
0.70138	1.23692	0.70138	1.25687	0.70138	1.27923	0.70138	1.30368	0.70138	1.32875			0.70138	1.34886	0.70138	1.28125	0.70138	1.16839	0.70138	0.87558																			5.56297e-14	-0.70513	-6.23788e-06	-0.3148	-5.38742e-06	-0.17386	-2.82951e-06	-0.21126	-3.00654e-15	-0.42308	2.8247e-06	-0.21062
0.70437	1.23614	0.70437	1.25619	0.70437	1.27867	0.70437	1.30326	0.70437	1.3285			0.70437	1.34877	0.70437	1.2807	0.70437	1.16735	0.70437	0.87479																			5.5695e-14	-0.70818	-6.27341e-06	-0.31654	-5.39758e-06	-0.17491	-2.83848e-06	-0.21245	-3.3526e-15	-0.42491	2.83848e-06	-0.21245
0.70737	1.23536	0.70737	1.2555	0.70737	1.2781	0.70737	1.30284	0.70737	1.32826			0.70737	1.34867	0.70737	1.28014	0.70737	1.16632	0.70737	0.874																			5.57492e-14	-0.71123	-6.30027e-06	-0.31785	-5.41559e-06	-0.17674	-2.85243e-06	-0.21429	-3.69851e-15	-0.42674	2.84752e-06	-0.21364
0.71036	1.23458	0.71036	1.25482	0.71036	1.27754	0.71036	1.30242	0.71036	1.32801			0.71036	1.34858	0.71036	1.27959	0.71036	1.16529	0.71036	0.87322																			5.57923e-14	-0.71429	-6.33639e-06	-0.3196	-5.41842e-06	-0.17703	-2.85443e-06	-0.21455	-4.04429e-15	-0.42857	2.85042e-06	-0.21402
0.71335	1.23381	0.71335	1.25413	0.71335	1.27697	0.71335	1.302	0.71335	1.32776			0.71335	1.34849	0.71335	1.27903	0.71335	1.16426	0.71335	0.87244																			5.58244e-14	-0.71734	-6.3637e-06	-0.32091	-5.4234e-06	-0.17752	-2.85735e-06	-0.21493	-4.38991e-15	-0.4304	2.85243e-06	-0.21429
0.71635	1.23303	0.71635	1.25345	0.71635	1.2764	0.71635	1.30158	0.71635	1.32751			0.71635	1.34839	0.71635	1.27848	0.71635	1.16323	0.71635	0.87167																			5.58456e-14	-0.72039	-6.4004e-06	-0.32265	-5.4339e-06	-0.17857	-2.86654e-06	-0.21612	-4.73539e-15	-0.43223	2.86654e-06	-0.21612
0.71934	1.23225	0.71934	1.25276	0.71934	1.27584	0.71934	1.30116	0.71934	1.32726			0.71934	1.3483	0.71934	1.27792	0.71934	1.1622	0.71934	0.8709																			5.58559e-14	-0.72344	-6.42815e-06	-0.32396	-5.45252e-06	-0.1804	-2.88083e-06	-0.21795	-5.08072e-15	-0.43407	2.8758e-06	-0.21731
0.72233	1.23147	0.72233	1.25208	0.72233	1.27527	0.72233	1.30073	0.72233	1.32701			0.72233	1.3482	0.72233	1.27736	0.72233	1.16118	0.72233	0.87013																			5.58553e-14	-0.7265	-6.46545e-06	-0.3257	-5.45545e-06	-0.18069	-2.88288e-06	-0.21821	-5.42591e-15	-0.4359	2.87878e-06	-0.21769
0.72533	1.23069	0.72533	1.25139	0.72533	1.2747	0.72533	1.30031	0.72533	1.32676			0.72533	1.34811	0.72533	1.27681	0.72533	1.16015	0.72533	0.86937																			5.58438e-14	-0.72955	-6.49364e-06	-0.32701	-5.4606e-06	-0.18119	-2.88587e-06	-0.21859	-5.77096e-15	-0.43773	2.88083e-06	-0.21795
0.72832	1.22991	0.72832	1.2507	0.72832	1.27413	0.72832	1.29989	0.72832	1.3265			0.72832	1.34801	0.72832	1.27625	0.72832	1.15913	0.72832	0.86861																			5.58215e-14	-0.7326	-6.53152e-06	-0.32875	-5.47145e-06	-0.18223	-2.89528e-06	-0.21978	-6.11586e-15	-0.43956	2.89528e-06	-0.21978
0.73131	1.22913	0.73131	1.25002	0.73131	1.27356	0.73131	1.29946	0.73131	1.32625			0.73131	1.34792	0.73131	1.27569	0.73131	1.1581	0.73131	0.86785																			5.57883e-14	-0.73565	-6.56016e-06	-0.33006	-5.49069e-06	-0.18407	-2.9099e-06	-0.22161	-6.46052e-15	-0.44139	2.90476e-06	-0.22097
0.7343	1.22835	0.7343	1.24933	0.7343	1.27298	0.7343	1.29903	0.7343	1.326			0.7343	1.34782	0.7343	1.27513	0.7343	1.15708	0.7343	0.8671																			5.57445e-14	-0.73871	-6.59867e-06	-0.33181	-5.49372e-06	-0.18435	-2.912e-06	-0.22187	-6.80491e-15	-0.44322	2.9078e-06	-0.22135
0.7373	1.22758	0.7373	1.24864	0.7373	1.27241	0.7373	1.29861	0.7373	1.32574			0.7373	1.34773	0.7373	1.27457	0.7373	1.15606	0.7373	0.86636																			5.56901e-14	-0.74176	-6.62778e-06	-0.33312	-5.49904e-06	-0.18485	-2.91507e-06	-0.22225	-7.14897e-15	-0.44505	2.9099e-06	-0.22161
0.74029	1.2268	0.74029	1.24795	0.74029	1.27184	0.74029	1.29818	0.74029	1.32549			0.74029	1.34763	0.74029	1.274	0.74029	1.15504	0.74029	0.86561																			5.56251e-14	-0.74481	-6.66691e-06	-0.33486	-5.51025e-06	-0.1859	-2.9247e-06	-0.22344	-7.49273e-15	-0.44689	2.9247e-06	-0.22344
0.74328	1.22602	0.74328	1.24726	0.74328	1.27127	0.74328	1.29775	0.74328	1.32523			0.74328	1.34753	0.74328	1.27344	0.74328	1.15403	0.74328	0.86488																			5.55494e-14	-0.74786	-6.6965e-06	-0.33617	-5.53013e-06	-0.18773	-2.93967e-06	-0.22527	-7.83618e-15	-0.44872	2.93441e-06	-0.22463
0.74628	1.22524	0.74628	1.24658	0.74628	1.27069	0.74628	1.29732	0.74628	1.32497			0.74628	1.34743	0.74628	1.27288	0.74628	1.15301	0.74628	0.86414																			5.54631e-14	-0.75092	-6.73625e-06	-0.33791	-5.53326e-06	-0.18801	-2.94183e-06	-0.22554	-8.17932e-15	-0.45055	2.93752e-06	-0.22501
0.74927	1.22446	0.74927	1.24589	0.74927	1.27012	0.74927	1.29689	0.74927	1.32471			0.74927	1.34734	0.74927	1.27232	0.74927	1.152	0.74927	0.86341																			5.53663e-14	-0.75397	-6.7663e-06	-0.33922	-5.53875e-06	-0.18851	-2.94496e-06	-0.22592	-8.52214e-15	-0.45238	2.93967e-06	-0.22527
0.75226	1.22368	0.75226	1.2452	0.75226	1.26954	0.75226	1.29646	0.75226	1.32446			0.75226	1.34724	0.75226	1.27175	0.75226	1.15098	0.75226	0.86268																			5.52593e-14	-0.75702	-6.80669e-06	-0.34096	-5.55033e-06	-0.18956	-2.95482e-06	-0.22711	-8.86466e-15	-0.45421	2.95482e-06	-0.22711
0.75526	1.2229	0.75526	1.24451	0.75526	1.26897	0.75526	1.29603	0.75526	1.3242			0.75526	1.34714	0.75526	1.27119	0.75526	1.14997	0.75526	0.86196																			5.5142e-14	-0.76007	-6.83721e-06	-0.34227	-5.57086e-06	-0.19139	-2.97015e-06	-0.22894	-9.20686e-15	-0.45604	2.96476e-06	-0.2283
0.75825	1.22212	0.75825	1.24382	0.75825	1.26839	0.75825	1.2956	0.75825	1.32394			0.75825	1.34704	0.75825	1.27062	0.75825	1.14896	0.75825	0.86124																			5.50143e-14	-0.76313	-6.87821e-06	-0.34402	-5.57408e-06	-0.19168	-2.97235e-06	-0.2292	-9.54876e-15	-0.45788	2.96795e-06	-0.22868
0.76124	1.22135	0.76124	1.24313	0.76124	1.26781	0.76124	1.29516	0.76124	1.32368			0.76124	1.34694	0.76124	1.27006	0.76124	1.14795	0.76124	0.86053																			5.48764e-14	-0.76618	-6.9092e-06	-0.34533	-5.57975e-06	-0.19218	-2.97556e-06	-0.22958	-9.89026e-15	-0.45971	2.97015e-06	-0.22894
0.76423	1.22057	0.76423	1.24244	0.76423	1.26723	0.76423	1.29473	0.76423	1.32342			0.76423	1.34684	0.76423	1.26949	0.76423	1.14695	0.76423	0.85981																			5.47283e-14	-0.76923	-6.95084e-06	-0.34707	-5.5917e-06	-0.19322	-2.98565e-06	-0.23077	-1.02313e-14	-0.46154	2.98565e-06	-0.23077
0.76723	1.21979	0.76723	1.24175	0.76723	1.26666	0.76723	1.29429	0.76723	1.32316			0.76723	1.34674	0.76723	1.26892	0.76723	1.14594	0.76723	0.85911																			5.457e-14	-0.77228	-6.98231e-06	-0.34838	-5.61286e-06	-0.19505	-3.00133e-06	-0.2326	-1.05719e-14	-0.46337	2.99581e-06	-0.23196
0.77022	1.21901	0.77022	1.24105	0.77022	1.26608	0.77022	1.29386	0.77022	1.32289			0.77022	1.34664	0.77022	1.26835	0.77022	1.14494	0.77022	0.8584																			5.44019e-14	-0.77534	-7.0246e-06	-0.35012	-5.61619e-06	-0.19534	-3.00358e-06	-0.23286	-1.0912e-14	-0.4652	2.99908e-06	-0.23234
0.77321	1.21823	0.77321	1.24036	0.77321	1.2655	0.77321	1.29342	0.77321	1.32263			0.77321	1.34654	0.77321	1.26779	0.77321	1.14393	0.77321	0.8577																			5.4224e-14	-0.77839	-7.05658e-06	-0.35143	-5.62203e-06	-0.19584	-3.00686e-06	-0.23324	-1.12516e-14	-0.46703	3.00133e-06	-0.2326
0.77621	1.21745	0.77621	1.23967	0.77621	1.26492	0.77621	1.29299	0.77621	1.32237			0.77621	1.34644	0.77621	1.26722	0.77621	1.14293	0.77621	0.857																			5.40361e-14	-0.78144	-7.09954e-06	-0.35317	-5.63435e-06	-0.19689	-3.01718e-06	-0.23443	-1.15908e-14	-0.46886	3.01718e-06	-0.23443
0.7792	1.21668	0.7792	1.23898	0.7792	1.26434	0.7792	1.29255	0.7792	1.3221			0.7792	1.34634	0.7792	1.26665	0.7792	1.14193	0.7792	0.85631																			5.38385e-14	-0.78449	-7.13201e-06	-0.35448	-5.65615e-06	-0.19872	-3.03321e-06	-0.23626	-1.19294e-14	-0.4707	3.02757e-06	-0.23562
0.78219	1.2159	0.78219	1.23829	0.78219	1.26376	0.78219	1.29211	0.78219	1.32184			0.78219	1.34624	0.78219	1.26608	0.78219	1.14093	0.78219	0.85562																			5.36309e-14	-0.78755	-7.17564e-06	-0.35623	-5.65958e-06	-0.199	-3.03551e-06	-0.23653	-1.22676e-14	-0.47253	3.03091e-06	-0.236
0.78519	1.21512	0.78519	1.2376	0.78519	1.26318	0.78519	1.29167	0.78519	1.32157			0.78519	1.34614	0.78519	1.26551	0.78519	1.13994	0.78519	0.85493																			5.34137e-14	-0.7906	-7.20861e-06	-0.35754	-5.6656e-06	-0.1995	-3.03887e-06	-0.23691	-1.26054e-14	-0.47436	3.03321e-06	-0.23626
0.78818	1.21434	0.78818	1.2369	0.78818	1.2626	0.78818	1.29123	0.78818	1.32131			0.78818	1.34603	0.78818	1.26494	0.78818	1.13894	0.78818	0.85425																			5.3187e-14	-0.79365	-7.2529e-06	-0.35928	-5.67828e-06	-0.20055	-3.04941e-06	-0.2381	-1.29426e-14	-0.47619	3.04941e-06	-0.2381
0.79117	1.21357	0.79117	1.23621	0.79117	1.26201	0.79117	1.29079	0.79117	1.32104			0.79117	1.34593	0.79117	1.26437	0.79117	1.13795	0.79117	0.85357																			5.2951e-14	-0.7967	-7.28637e-06	-0.36059	-5.70073e-06	-0.20238	-3.0658e-06	-0.23993	-1.32793e-14	-0.47802	3.06003e-06	-0.23928
0.79416	1.21279	0.79416	1.23552	0.79416	1.26143	0.79416	1.29035	0.79416	1.32077			0.79416	1.34583	0.79416	1.26379	0.79416	1.13696	0.79416	0.85289																			5.27057e-14	-0.79976	-7.33133e-06	-0.36233	-5.70426e-06	-0.20267	-3.06815e-06	-0.24019	-1.36154e-14	-0.47985	3.06344e-06	-0.23967
0.79716	1.21201	0.79716	1.23483	0.79716	1.26085	0.79716	1.28991	0.79716	1.3205			0.79716	1.34573	0.79716	1.26322	0.79716	1.13596	0.79716	0.85222																			5.24509e-14	-0.80281	-7.3653e-06	-0.36364	-5.71045e-06	-0.20317	-3.07158e-06	-0.24057	-1.39509e-14	-0.48168	3.0658e-06	-0.23993
0.80015	1.21124	0.80015	1.23413	0.80015	1.26027	0.80015	1.28947	0.80015	1.32024			0.80015	1.34562	0.80015	1.26265	0.80015	1.13498	0.80015	0.85155																			5.21868e-14	-0.80586	-7.41093e-06	-0.36538	-5.72351e-06	-0.20421	-3.08236e-06	-0.24176	-1.42857e-14	-0.48352	3.08236e-06	-0.24176
0.80314	1.21046	0.80314	1.23344	0.80314	1.25968	0.80314	1.28902	0.80314	1.31997			0.80314	1.34552	0.80314	1.26208	0.80314	1.13399	0.80314	0.85088																			5.19136e-14	-0.80891	-7.44541e-06	-0.36669	-5.74664e-06	-0.20604	-3.09912e-06	-0.24359	-1.46198e-14	-0.48535	3.09322e-06	-0.24295
0.80614	1.20968	0.80614	1.23275	0.80614	1.2591	0.80614	1.28858	0.80614	1.3197			0.80614	1.34541	0.80614	1.2615	0.80614	1.133	0.80614	0.85022																			5.16316e-14	-0.81197	-7.49174e-06	-0.36844	-5.75027e-06	-0.20633	-3.10153e-06	-0.24385	-1.49534e-14	-0.48718	3.09671e-06	-0.24333
0.80913	1.20891	0.80913	1.23206	0.80913	1.25851	0.80913	1.28814	0.80913	1.31943			0.80913	1.34531	0.80913	1.26093	0.80913	1.13202	0.80913	0.84956																			5.13407e-14	-0.81502	-7.52676e-06	-0.36975	-5.75665e-06	-0.20683	-3.10503e-06	-0.24423	-1.52863e-14	-0.48901	3.09912e-06	-0.24359
0.81212	1.20813	0.81212	1.23136	0.81212	1.25793	0.81212	1.28769	0.81212	1.31915			0.81212	1.3452	0.81212	1.26035	0.81212	1.13103	0.81212	0.8489																			5.1041e-14	-0.81807	-7.57381e-06	-0.37149	-5.77009e-06	-0.20788	-3.11606e-06	-0.24542	-1.56185e-14	-0.49084	3.11606e-06	-0.24542
0.81512	1.20736	0.81512	1.23067	0.81512	1.25734	0.81512	1.28725	0.81512	1.31888			0.81512	1.3451	0.81512	1.25978	0.81512	1.13005	0.81512	0.84825																			5.07325e-14	-0.82112	-7.60935e-06	-0.3728	-5.79389e-06	-0.20971	-3.13318e-06	-0.24725	-1.59501e-14	-0.49267	3.12716e-06	-0.24661
0.81811	1.20658	0.81811	1.22998	0.81811	1.25676	0.81811	1.2868	0.81811	1.31861			0.81811	1.34499	0.81811	1.2592	0.81811	1.12907	0.81811	0.8476																			5.04152e-14	-0.82418	-7.65711e-06	-0.37454	-5.79762e-06	-0.20999	-3.13564e-06	-0.24751	-1.62811e-14	-0.49451	3.13072e-06	-0.24699
0.8211	1.20581	0.8211	1.22928	0.8211	1.25617	0.8211	1.28635	0.8211	1.31834			0.8211	1.34489	0.8211	1.25863	0.8211	1.12809	0.8211	0.84695																			5.00894e-14	-0.82723	-7.69319e-06	-0.37585	-5.80419e-06	-0.21049	-3.13922e-06	-0.24789	-1.66114e-14	-0.49634	3.13318e-06	-0.24725
0.82409	1.20503	0.82409	1.22859	0.82409	1.25558	0.82409	1.28591	0.82409	1.31806			0.82409	1.34478	0.82409	1.25805	0.82409	1.12712	0.82409	0.84631																			4.97553e-14	-0.83028	-7.74166e-06	-0.37759	-5.81802e-06	-0.21154	-3.15049e-06	-0.24908	-1.69409e-14	-0.49817	3.15049e-06	-0.24908
0.82709	1.20426	0.82709	1.2279	0.82709	1.255	0.82709	1.28546	0.82709	1.31779			0.82709	1.34468	0.82709	1.25748	0.82709	1.12614	0.82709	0.84567																			4.9413e-14	-0.83333	-7.77827e-06	-0.3789	-5.84248e-06	-0.21337	-3.16798e-06	-0.25092	-1.72696e-14	-0.5	3.16183e-06	-0.25027
0.83008	1.20349	0.83008	1.2272	0.83008	1.25441	0.83008	1.28501	0.83008	1.31751			0.83008	1.34457	0.83008	1.2569	0.83008	1.12517	0.83008	0.84503																			4.90625e-14	-0.83639	-7.82745e-06	-0.38065	-5.84632e-06	-0.21366	-3.17049e-06	-0.25118	-1.75975e-14	-0.50183	3.16547e-06	-0.25065
0.83307	1.20271	0.83307	1.22651	0.83307	1.25382	0.83307	1.28456	0.83307	1.31724			0.83307	1.34446	0.83307	1.25632	0.83307	1.12419	0.83307	0.84439																			4.87039e-14	-0.83944	-7.86459e-06	-0.38196	-5.85307e-06	-0.21415	-3.17415e-06	-0.25156	-1.79246e-14	-0.50366	3.16798e-06	-0.25092
0.83607	1.20194	0.83607	1.22582	0.83607	1.25323	0.83607	1.28411	0.83607	1.31696			0.83607	1.34435	0.83607	1.25574	0.83607	1.12322	0.83607	0.84376																			4.8337e-14	-0.84249	-7.91448e-06	-0.3837	-5.86729e-06	-0.2152	-3.18566e-06	-0.25275	-1.82509e-14	-0.50549	3.18566e-06	-0.25275
0.83906	1.20117	0.83906	1.22513	0.83906	1.25265	0.83906	1.28366	0.83906	1.31668			0.83906	1.34425	0.83906	1.25517	0.83906	1.12225	0.83906	0.84313																			4.79622e-14	-0.84554	-7.95218e-06	-0.38501	-5.89242e-06	-0.21703	-3.20352e-06	-0.25458	-1.85764e-14	-0.50733	3.19724e-06	-0.25394
0.84205	1.20039	0.84205	1.22443	0.84205	1.25206	0.84205	1.28321	0.84205	1.31641			0.84205	1.34414	0.84205	1.25459	0.84205	1.12129	0.84205	0.84251																			4.75798e-14	-0.8486	-8.00282e-06	-0.38675	-5.89637e-06	-0.21732	-3.20608e-06	-0.25484	-1.89011e-14	-0.50916	3.20095e-06	-0.25432
0.84505	1.19962	0.84505	1.22374	0.84505	1.25147	0.84505	1.28276	0.84505	1.31613			0.84505	1.34403	0.84505	1.25401	0.84505	1.12032	0.84505	0.84189																			4.71899e-14	-0.85165	-8.04108e-06	-0.38806	-5.9033e-06	-0.21782	-3.20982e-06	-0.25522	-1.9225e-14	-0.51099	3.20352e-06	-0.25458
0.84804	1.19885	0.84804	1.22305	0.84804	1.25088	0.84804	1.28231	0.84804	1.31585			0.84804	1.34392	0.84804	1.25343	0.84804	1.11936	0.84804	0.84127																			4.67925e-14	-0.8547	-8.09248e-06	-0.3898	-5.9179e-06	-0.21886	-3.22156e-06	-0.25641	-1.95481e-14	-0.51282	3.22156e-06	-0.25641
0.85103	1.19808	0.85103	1.22235	0.85103	1.25029	0.85103	1.28185	0.85103	1.31557			0.85103	1.34381	0.85103	1.25285	0.85103	1.11839	0.85103	0.84065																			4.63876e-14	-0.85775	-8.13132e-06	-0.39111	-5.94371e-06	-0.2207	-3.2398e-06	-0.25824	-1.98703e-14	-0.51465	3.23339e-06	-0.2576
0.85402	1.19731	0.85402	1.22166	0.85402	1.2497	0.85402	1.2814	0.85402	1.31529			0.85402	1.3437	0.85402	1.25227	0.85402	1.11743	0.85402	0.84004																			4.59751e-14	-0.86081	-8.18348e-06	-0.39286	-5.94776e-06	-0.22098	-3.24242e-06	-0.2585	-2.01916e-14	-0.51648	3.23718e-06	-0.25798
0.85702	1.19654	0.85702	1.22097	0.85702	1.24911	0.85702	1.28095	0.85702	1.31501			0.85702	1.34359	0.85702	1.25169	0.85702	1.11647	0.85702	0.83942																			4.55554e-14	-0.86386	-8.22288e-06	-0.39417	-5.95488e-06	-0.22148	-3.24624e-06	-0.25888	-2.05119e-14	-0.51832	3.2398e-06	-0.25824
0.86001	1.19577	0.86001	1.22027	0.86001	1.24852	0.86001	1.28049	0.86001	1.31473			0.86001	1.34348	0.86001	1.25111	0.86001	1.11552	0.86001	0.83882																			4.51289e-14	-0.86691	-8.2758e-06	-0.39591	-5.96987e-06	-0.22253	-3.25823e-06	-0.26007	-2.08313e-14	-0.52015	3.25823e-06	-0.26007
0.863	1.195	0.863	1.21958	0.863	1.24793	0.863	1.28004	0.863	1.31445			0.863	1.34337	0.863	1.25053	0.863	1.11456	0.863	0.83821																			4.46955e-14	-0.86996	-8.31578e-06	-0.39722	-5.99639e-06	-0.22436	-3.27686e-06	-0.2619	-2.11497e-14	-0.52198	3.27031e-06	-0.26126
0.866	1.19423	0.866	1.21889	0.866	1.24734	0.866	1.27958	0.866	1.31417			0.866	1.34326	0.866	1.24995	0.866	1.1136	0.866	0.83761																			4.42554e-14	-0.87302	-8.36946e-06	-0.39896	-6.00055e-06	-0.22464	-3.27954e-06	-0.26217	-2.14672e-14	-0.52381	3.27419e-06	-0.26164
0.86899	1.19346	0.86899	1.2182	0.86899	1.24675	0.86899	1.27913	0.86899	1.31389			0.86899	1.34315	0.86899	1.24937	0.86899	1.11265	0.86899	0.83701																			4.38084e-14	-0.87607	-8.41e-06	-0.40027	-6.00786e-06	-0.22514	-3.28343e-06	-0.26255	-2.17837e-14	-0.52564	3.27686e-06	-0.2619
0.87198	1.19269	0.87198	1.2175	0.87198	1.24616	0.87198	1.27867	0.87198	1.3136			0.87198	1.34304	0.87198	1.24879	0.87198	1.1117	0.87198	0.83641																			4.33546e-14	-0.87912	-8.46444e-06	-0.40201	-6.02326e-06	-0.22619	-3.29568e-06	-0.26374	-2.20992e-14	-0.52747	3.29568e-06	-0.26374
0.87497	1.19193	0.87497	1.21681	0.87497	1.24557	0.87497	1.27822	0.87497	1.31332			0.87497	1.34293	0.87497	1.24821	0.87497	1.11075	0.87497	0.83582																			4.28943e-14	-0.88217	-8.50557e-06	-0.40332	-6.05048e-06	-0.22802	-3.3147e-06	-0.26557	-2.24138e-14	-0.5293	3.30801e-06	-0.26493
0.87797	1.19116	0.87797	1.21612	0.87797	1.24497	0.87797	1.27776	0.87797	1.31303			0.87797	1.34282	0.87797	1.24763	0.87797	1.1098	0.87797	0.83523																			4.2428e-14	-0.88523	-8.56081e-06	-0.40507	-6.05475e-06	-0.22831	-3.31743e-06	-0.26583	-2.27274e-14	-0.53114	3.31197e-06	-0.26531
0.88096	1.19039	0.88096	1.21543	0.88096	1.24438	0.88096	1.2773	0.88096	1.31275			0.88096	1.3427	0.88096	1.24705	0.88096	1.10885	0.88096	0.83464																			4.19556e-14	-0.88828	-8.60255e-06	-0.40638	-6.06225e-06	-0.22881	-3.32141e-06	-0.26621	-2.30401e-14	-0.53297	3.3147e-06	-0.26557
0.88395	1.18963	0.88395	1.21474	0.88395	1.24379	0.88395	1.27684	0.88395	1.31246			0.88395	1.34259	0.88395	1.24646	0.88395	1.10791	0.88395	0.83405																			4.14772e-14	-0.89133	-8.65861e-06	-0.40812	-6.07805e-06	-0.22985	-3.33391e-06	-0.2674	-2.33516e-14	-0.5348	3.33391e-06	-0.2674
0.88695	1.18886	0.88695	1.21404	0.88695	1.2432	0.88695	1.27638	0.88695	1.31218			0.88695	1.34248	0.88695	1.24588	0.88695	1.10697	0.88695	0.83347																			4.09927e-14	-0.89438	-8.70096e-06	-0.40943	-6.10598e-06	-0.23168	-3.35332e-06	-0.26923	-2.3662e-14	-0.53663	3.34649e-06	-0.26859
0.88994	1.18809	0.88994	1.21335	0.88994	1.24261	0.88994	1.27593	0.88994	1.31189			0.88994	1.34236	0.88994	1.2453	0.88994	1.10602	0.88994	0.83289																			4.05021e-14	-0.89744	-8.75783e-06	-0.41117	-6.11036e-06	-0.23197	-3.3561e-06	-0.26949	-2.39712e-14	-0.53846	3.35053e-06	-0.26897
0.89293	1.18733	0.89293	1.21266	0.89293	1.24201	0.89293	1.27547	0.89293	1.3116			0.89293	1.34225	0.89293	1.24472	0.89293	1.10508	0.89293	0.83231																			4.00059e-14	-0.90049	-8.80078e-06	-0.41248	-6.11806e-06	-0.23247	-3.36016e-06	-0.26987	-2.42794e-14	-0.54029	3.35332e-06	-0.26923
0.89593	1.18657	0.89593	1.21197	0.89593	1.24142	0.89593	1.27501	0.89593	1.31132			0.89593	1.34214	0.89593	1.24413	0.89593	1.10415	0.89593	0.83173																			3.95045e-14	-0.90354	-8.85847e-06	-0.41422	-6.13426e-06	-0.23352	-3.37292e-06	-0.27106	-2.45865e-14	-0.54212	3.37292e-06	-0.27106
0.89892	1.1858	0.89892	1.21128	0.89892	1.24083	0.89892	1.27455	0.89892	1.31103			0.89892	1.34202	0.89892	1.24355	0.89892	1.10321	0.89892	0.83116																			3.89978e-14	-0.90659	-8.90203e-06	-0.41553	-6.16289e-06	-0.23535	-3.39272e-06	-0.27289	-2.48924e-14	-0.54396	3.38575e-06	-0.27225
0.90191	1.18504	0.90191	1.21059	0.90191	1.24023	0.90191	1.27409	0.90191	1.31074			0.90191	1.34191	0.90191	1.24297	0.90191	1.10227	0.90191	0.83059																			3.84858e-14	-0.90965	-8.96053e-06	-0.41728	-6.16738e-06	-0.23563	-3.39556e-06	-0.27316	-2.51972e-14	-0.54579	3.38988e-06	-0.27263
0.9049	1.18428	0.9049	1.2099	0.9049	1.23964	0.9049	1.27362	0.9049	1.31045			0.9049	1.34179	0.9049	1.24238	0.9049	1.10134	0.9049	0.83002																			3.79686e-14	-0.9127	-9.0047e-06	-0.41859	-6.17527e-06	-0.23613	-3.3997e-06	-0.27354	-2.55009e-14	-0.54762	3.39272e-06	-0.27289
0.9079	1.18351	0.9079	1.20921	0.9079	1.23905	0.9079	1.27316	0.9079	1.31016			0.9079	1.34168	0.9079	1.2418	0.9079	1.10041	0.9079	0.82946																			3.74462e-14	-0.91575	-9.06401e-06	-0.42033	-6.19187e-06	-0.23718	-3.41271e-06	-0.27473	-2.58035e-14	-0.54945	3.41271e-06	-0.27473
0.91089	1.18275	0.91089	1.20852	0.91089	1.23845	0.91089	1.2727	0.91089	1.30987			0.91089	1.34156	0.91089	1.24122	0.91089	1.09948	0.91089	0.82889																			3.69191e-14	-0.9188	-9.10881e-06	-0.42164	-6.22121e-06	-0.23901	-3.4329e-06	-0.27656	-2.6105e-14	-0.55128	3.4258e-06	-0.27591
0.91388	1.18199	0.91388	1.20783	0.91388	1.23786	0.91388	1.27224	0.91388	1.30958			0.91388	1.34145	0.91388	1.24063	0.91388	1.09855	0.91388	0.82833																			3.63875e-14	-0.92186	-9.16899e-06	-0.42338	-6.22581e-06	-0.2393	-3.4358e-06	-0.27682	-2.64051e-14	-0.55311	3.43e-06	-0.2763
0.91688	1.18123	0.91688	1.20714	0.91688	1.23727	0.91688	1.27178	0.91688	1.30929			0.91688	1.34133	0.91688	1.24005	0.91688	1.09762	0.91688	0.82777																			3.58516e-14	-0.92491	-9.21444e-06	-0.42469	-6.2339e-06	-0.2398	-3.44003e-06	-0.2772	-2.67041e-14	-0.55495	3.4329e-06	-0.27656
0.91987	1.18047	0.91987	1.20645	0.91987	1.23667	0.91987	1.27131	0.91987	1.309			0.91987	1.34122	0.91987	1.23947	0.91987	1.0967	0.91987	0.82722																			3.53113e-14	-0.92796	-9.27549e-06	-0.42643	-6.25092e-06	-0.24084	-3.4533e-06	-0.27839	-2.70017e-14	-0.55678	3.4533e-06	-0.27839
0.92286	1.17971	0.92286	1.20576	0.92286	1.23608	0.92286	1.27085	0.92286	1.30871			0.92286	1.3411	0.92286	1.23888	0.92286	1.09577	0.92286	0.82667																			3.47665e-14	-0.93101	-9.3216e-06	-0.42774	-6.281e-06	-0.24267	-3.47391e-06	-0.28022	-2.72981e-14	-0.55861	3.46666e-06	-0.27958
0.92586	1.17895	0.92586	1.20507	0.92586	1.23549	0.92586	1.27038	0.92586	1.30841			0.92586	1.34098	0.92586	1.2383	0.92586	1.09485	0.92586	0.82611																			3.42174e-14	-0.93407	-9.38351e-06	-0.42949	-6.28572e-06	-0.24296	-3.47687e-06	-0.28048	-2.75932e-14	-0.56044	3.47095e-06	-0.27996
0.92885	1.17819	0.92885	1.20438	0.92885	1.23489	0.92885	1.26992	0.92885	1.30812			0.92885	1.34086	0.92885	1.23771	0.92885	1.09393	0.92885	0.82557																			3.36641e-14	-0.93712	-9.43027e-06	-0.4308	-6.294e-06	-0.24346	-3.48118e-06	-0.28086	-2.7887e-14	-0.56227	3.47391e-06	-0.28022
0.93184	1.17743	0.93184	1.20369	0.93184	1.2343	0.93184	1.26946	0.93184	1.30783			0.93184	1.34075	0.93184	1.23713	0.93184	1.09301	0.93184	0.82502																			3.31073e-14	-0.94017	-9.49305e-06	-0.43254	-6.31145e-06	-0.24451	-3.49472e-06	-0.28205	-2.81796e-14	-0.5641	3.49472e-06	-0.28205
0.93483	1.17668	0.93483	1.203	0.93483	1.2337	0.93483	1.26899	0.93483	1.30753			0.93483	1.34063	0.93483	1.23654	0.93483	1.09209	0.93483	0.82448																			3.2547e-14	-0.94322	-9.54047e-06	-0.43385	-6.34227e-06	-0.24634	-3.51574e-06	-0.28388	-2.84709e-14	-0.56593	3.50835e-06	-0.28324
0.93783	1.17592	0.93783	1.20231	0.93783	1.23311	0.93783	1.26852	0.93783	1.30724			0.93783	1.34051	0.93783	1.23596	0.93783	1.09118	0.93783	0.82394																			3.19832e-14	-0.94628	-9.60412e-06	-0.43559	-6.3471e-06	-0.24662	-3.51876e-06	-0.28414	-2.8761e-14	-0.56777	3.51272e-06	-0.28362
0.94082	1.17517	0.94082	1.20163	0.94082	1.23251	0.94082	1.26806	0.94082	1.30694			0.94082	1.34039	0.94082	1.23537	0.94082	1.09026	0.94082	0.8234																			3.14158e-14	-0.94933	-9.65219e-06	-0.4369	-6.35559e-06	-0.24712	-3.52315e-06	-0.28452	-2.90497e-14	-0.5696	3.51574e-06	-0.28388
0.94381	1.17441	0.94381	1.20094	0.94381	1.23192	0.94381	1.26759	0.94381	1.30665			0.94381	1.34027	0.94381	1.23479	0.94381	1.08935	0.94381	0.82286																			3.08448e-14	-0.95238	-9.71671e-06	-0.43864	-6.37346e-06	-0.24817	-3.53696e-06	-0.28571	-2.9337e-14	-0.57143	3.53696e-06	-0.28571
0.94681	1.17365	0.94681	1.20025	0.94681	1.23133	0.94681	1.26713	0.94681	1.30635			0.94681	1.34015	0.94681	1.2342	0.94681	1.08844	0.94681	0.82233																			3.02707e-14	-0.95543	-9.76545e-06	-0.43995	-6.40502e-06	-0.25	-3.5584e-06	-0.28755	-2.96229e-14	-0.57326	3.55086e-06	-0.2869
0.9498	1.1729	0.9498	1.19957	0.9498	1.23073	0.9498	1.26666	0.9498	1.30605			0.9498	1.34003	0.9498	1.23362	0.9498	1.08753	0.9498	0.82179																			2.96939e-14	-0.95849	-9.8309e-06	-0.4417	-6.40997e-06	-0.25029	-3.56148e-06	-0.28781	-2.99074e-14	-0.57509	3.55532e-06	-0.28728
0.95279	1.17215	0.95279	1.19888	0.95279	1.23014	0.95279	1.26619	0.95279	1.30576			0.95279	1.33991	0.95279	1.23303	0.95279	1.08663	0.95279	0.82127																			2.91145e-14	-0.96154	-9.88034e-06	-0.44301	-6.41866e-06	-0.25078	-3.56596e-06	-0.28819	-3.01905e-14	-0.57692	3.5584e-06	-0.28755
0.95579	1.17139	0.95579	1.19819	0.95579	1.22954	0.95579	1.26572	0.95579	1.30546			0.95579	1.33979	0.95579	1.23245	0.95579	1.08572	0.95579	0.82074																			2.85324e-14	-0.96459	-9.94673e-06	-0.44475	-6.43695e-06	-0.25183	-3.58004e-06	-0.28938	-3.04721e-14	-0.57875	3.58004e-06	-0.28938
0.95878	1.17064	0.95878	1.19751	0.95878	1.22895	0.95878	1.26526	0.95878	1.30516			0.95878	1.33967	0.95878	1.23186	0.95878	1.08482	0.95878	0.82021																			2.79477e-14	-0.96764	-9.99687e-06	-0.44606	-6.46925e-06	-0.25366	-3.60188e-06	-0.29121	-3.07524e-14	-0.58059	3.5942e-06	-0.29057
0.96177	1.16989	0.96177	1.19682	0.96177	1.22835	0.96177	1.26479	0.96177	1.30486			0.96177	1.33955	0.96177	1.23128	0.96177	1.08391	0.96177	0.81969																			2.73603e-14	-0.9707	-1.00642e-05	-0.4478	-6.47432e-06	-0.25395	-3.60502e-06	-0.29147	-3.10313e-14	-0.58242	3.59875e-06	-0.29095
0.96476	1.16914	0.96476	1.19614	0.96476	1.22776	0.96476	1.26432	0.96476	1.30456			0.96476	1.33943	0.96476	1.23069	0.96476	1.08301	0.96476	0.81917																			2.67708e-14	-0.97375	-1.0115e-05	-0.44911	-6.48321e-06	-0.25445	-3.60959e-06	-0.29185	-3.13086e-14	-0.58425	3.60188e-06	-0.29121
0.96776	1.16839	0.96776	1.19545	0.96776	1.22716	0.96776	1.26385	0.96776	1.30426			0.96776	1.33931	0.96776	1.23011	0.96776	1.08211	0.96776	0.81865																			2.61795e-14	-0.9768	-1.01833e-05	-0.45085	-6.50193e-06	-0.25549	-3.62394e-06	-0.29304	-3.15847e-14	-0.58608	3.62394e-06	-0.29304
0.97075	1.16764	0.97075	1.19477	0.97075	1.22657	0.97075	1.26338	0.97075	1.30396			0.97075	1.33919	0.97075	1.22952	0.97075	1.08122	0.97075	0.81813																			2.55864e-14	-0.97985	-1.02348e-05	-0.45216	-6.53497e-06	-0.25733	-3.6462e-06	-0.29487	-3.18592e-14	-0.58791	3.63837e-06	-0.29423
0.97374	1.16689	0.97374	1.19408	0.97374	1.22597	0.97374	1.26291	0.97374	1.30366			0.97374	1.33907	0.97374	1.22893	0.97374	1.08032	0.97374	0.81762																			2.49916e-14	-0.98291	-1.0304e-05	-0.45391	-6.54015e-06	-0.25761	-3.6494e-06	-0.29513	-3.21322e-14	-0.58974	3.64301e-06	-0.29461
0.97674	1.16614	0.97674	1.1934	0.97674	1.22538	0.97674	1.26244	0.97674	1.30336			0.97674	1.33895	0.97674	1.22835	0.97674	1.07943	0.97674	0.81711																			2.43951e-14	-0.98596	-1.03562e-05	-0.45522	-6.54925e-06	-0.25811	-3.65406e-06	-0.29551	-3.24036e-14	-0.59158	3.6462e-06	-0.29487
0.97973	1.16539	0.97973	1.19271	0.97973	1.22478	0.97973	1.26197	0.97973	1.30306			0.97973	1.33882	0.97973	1.22776	0.97973	1.07853	0.97973	0.8166																			2.37968e-14	-0.98901	-1.04264e-05	-0.45696	-6.56841e-06	-0.25916	-3.66869e-06	-0.2967	-3.26735e-14	-0.59341	3.66869e-06	-0.2967
0.98272	1.16465	0.98272	1.19203	0.98272	1.22419	0.98272	1.2615	0.98272	1.30276			0.98272	1.3387	0.98272	1.22718	0.98272	1.07764	0.98272	0.81609																			2.31973e-14	-0.99206	-1.04793e-05	-0.45827	-6.60223e-06	-0.26099	-3.69139e-06	-0.29853	-3.29419e-14	-0.59524	3.68341e-06	-0.29789
0.98572	1.1639	0.98572	1.19135	0.98572	1.22359	0.98572	1.26103	0.98572	1.30246			0.98572	1.33858	0.98572	1.22659	0.98572	1.07675	0.98572	0.81558																			2.25969e-14	-0.99512	-1.05504e-05	-0.46001	-6.60754e-06	-0.26127	-3.69465e-06	-0.2988	-3.32086e-14	-0.59707	3.68813e-06	-0.29827
0.98871	1.16316	0.98871	1.19067	0.98871	1.223	0.98871	1.26056	0.98871	1.30215			0.98871	1.33845	0.98871	1.22601	0.98871	1.07587	0.98871	0.81508																			2.19958e-14	-0.99817	-1.06041e-05	-0.46132	-6.61685e-06	-0.26177	-3.6994e-06	-0.29918	-3.34739e-14	-0.5989	3.69139e-06	-0.29853
0.9917	1.16241	0.9917	1.18998	0.9917	1.22241	0.9917	1.26009	0.9917	1.30185			0.9917	1.33833	0.9917	1.22542	0.9917	1.07498	0.9917	0.81458																			2.13938e-14	-1.00122	-1.06763e-05	-0.46306	-6.63645e-06	-0.26282	-3.71431e-06	-0.30037	-3.37375e-14	-0.60073	3.71431e-06	-0.30037
0.99469	1.16167	0.99469	1.1893	0.99469	1.22181	0.99469	1.25962	0.99469	1.30155			0.99469	1.33821	0.99469	1.22484	0.99469	1.0741	0.99469	0.81408																			2.07909e-14	-1.00427	-1.07307e-05	-0.46437	-6.67106e-06	-0.26465	-3.73746e-06	-0.3022	-3.39996e-14	-0.60256	3.72932e-06	-0.30156
0.99769	1.16092	0.99769	1.18862	0.99769	1.22122	0.99769	1.25914	0.99769	1.30124			0.99769	1.33808	0.99769	1.22425	0.99769	1.07321	0.99769	0.81358																			2.01872e-14	-1.00733	-1.08038e-05	-0.46612	-6.67648e-06	-0.26494	-3.74078e-06	-0.30246	-3.42602e-14	-0.6044	3.73414e-06	-0.30194
1.00068	1.16018	1.00068	1.18794	1.00068	1.22062	1.00068	1.25867	1.00068	1.30094			1.00068	1.33796	1.00068	1.22366	1.00068	1.07233	1.00068	0.81309																			1.95829e-14	-1.01038	-1.0859e-05	-0.46743	-6.68601e-06	-0.26544	-3.74562e-06	-0.30284	-3.45191e-14	-0.60623	3.73746e-06	-0.3022
1.00367	1.15944	1.00367	1.18726	1.00367	1.22003	1.00367	1.2582	1.00367	1.30063			1.00367	1.33783	1.00367	1.22308	1.00367	1.07145	1.00367	0.81259																			1.89786e-14	-1.01343	-1.09332e-05	-0.46917	-6.70606e-06	-0.26648	-3.76082e-06	-0.30403	-3.47763e-14	-0.60806	3.76082e-06	-0.30403
1.00667	1.1587	1.00667	1.18658	1.00667	1.21943	1.00667	1.25773	1.00667	1.30033			1.00667	1.33771	1.00667	1.22249	1.00667	1.07057	1.00667	0.8121																			1.83744e-14	-1.01648	-1.09891e-05	-0.47048	-6.74144e-06	-0.26832	-3.7844e-06	-0.30586	-3.50319e-14	-0.60989	3.77611e-06	-0.30522
1.00966	1.15795	1.00966	1.1859	1.00966	1.21884	1.00966	1.25725	1.00966	1.30002			1.00966	1.33758	1.00966	1.22191	1.00966	1.0697	1.00966	0.81161																			1.77703e-14	-1.01954	-1.10642e-05	-0.47222	-6.74699e-06	-0.2686	-3.78779e-06	-0.30612	-3.52858e-14	-0.61172	3.78102e-06	-0.3056
1.01265	1.15721	1.01265	1.18522	1.01265	1.21825	1.01265	1.25678	1.01265	1.29972			1.01265	1.33746	1.01265	1.22132	1.01265	1.06882	1.01265	0.81113																			1.71662e-14	-1.02259	-1.1121e-05	-0.47353	-6.75673e-06	-0.2691	-3.79272e-06	-0.3065	-3.5538e-14	-0.61355	3.7844e-06	-0.30586
1.01565	1.15647	1.01565	1.18454	1.01565	1.21765	1.01565	1.25631	1.01565	1.29941			1.01565	1.33733	1.01565	1.22074	1.01565	1.06795	1.01565	0.81064																			1.65621e-14	-1.02564	-1.11971e-05	-0.47527	-6.77722e-06	-0.27015	-3.8082e-06	-0.30769	-3.57885e-14	-0.61538	3.8082e-06	-0.30769
1.01864	1.15574	1.01864	1.18386	1.01864	1.21706	1.01864	1.25583	1.01864	1.2991			1.01864	1.3372	1.01864	1.22015	1.01864	1.06708	1.01864	0.81016																			1.59586e-14	-1.02869	-1.12546e-05	-0.47658	-6.81339e-06	-0.27198	-3.83222e-06	-0.30952	-3.60373e-14	-0.61722	3.82378e-06	-0.30888
1.02163	1.155	1.02163	1.18318	1.02163	1.21646	1.02163	1.25536	1.02163	1.29879			1.02163	1.33708	1.02163	1.21957	1.02163	1.06621	1.02163	0.80968																			1.5356e-14	-1.03175	-1.13318e-05	-0.47833	-6.81906e-06	-0.27226	-3.83567e-06	-0.30979	-3.62843e-14	-0.61905	3.82878e-06	-0.30926
1.02462	1.15426	1.02462	1.18251	1.02462	1.21587	1.02462	1.25488	1.02462	1.29849			1.02462	1.33695	1.02462	1.21898	1.02462	1.06534	1.02462	0.8092																			1.47544e-14	-1.0348	-1.13901e-05	-0.47964	-6.82901e-06	-0.27276	-3.8407e-06	-0.31017	-3.65297e-14	-0.62088	3.83222e-06	-0.30952
1.02762	1.15352	1.02762	1.18183	1.02762	1.21528	1.02762	1.25441	1.02762	1.29818			1.02762	1.33682	1.02762	1.2184	1.02762	1.06447	1.02762	0.80872																			1.41538e-14	-1.03785	-1.14683e-05	-0.48138	-6.84995e-06	-0.27381	-3.85647e-06	-0.31136	-3.67735e-14	-0.62271	3.85647e-06	-0.31136
1.03061	1.15279	1.03061	1.18115	1.03061	1.21468	1.03061	1.25394	1.03061	1.29787			1.03061	1.3367	1.03061	1.21781	1.03061	1.06361	1.03061	0.80824																			1.35541e-14	-1.0409	-1.15274e-05	-0.48269	-6.8869e-06	-0.27564	-3.88093e-06	-0.31319	-3.70154e-14	-0.62454	3.87233e-06	-0.31254
1.0336	1.15205	1.0336	1.18048	1.0336	1.21409	1.0336	1.25346	1.0336	1.29756			1.0336	1.33657	1.0336	1.21723	1.0336	1.06275	1.0336	0.80777																			1.29553e-14	-1.04396	-1.16068e-05	-0.48443	-6.89269e-06	-0.27593	-3.88445e-06	-0.31345	-3.72556e-14	-0.62637	3.87742e-06	-0.31293
1.0366	1.15132	1.0366	1.1798	1.0366	1.2135	1.0366	1.25299	1.0366	1.29725			1.0366	1.33644	1.0366	1.21664	1.0366	1.06188	1.0366	0.8073																			1.23581e-14	-1.04701	-1.16667e-05	-0.48574	-6.90286e-06	-0.27643	-3.88956e-06	-0.31383	-3.7494e-14	-0.62821	3.88093e-06	-0.31319
1.03959	1.15059	1.03959	1.17912	1.03959	1.2129	1.03959	1.25251	1.03959	1.29694			1.03959	1.33631	1.03959	1.21606	1.03959	1.06102	1.03959	0.80683																			1.17628e-14	-1.05006	-1.17471e-05	-0.48748	-6.92427e-06	-0.27747	-3.90563e-06	-0.31502	-3.77305e-14	-0.63004	3.90563e-06	-0.31502
1.04258	1.14985	1.04258	1.17845	1.04258	1.21231	1.04258	1.25204	1.04258	1.29663			1.04258	1.33618	1.04258	1.21547	1.04258	1.06017	1.04258	0.80636																			1.11693e-14	-1.05311	-1.18078e-05	-0.48879	-6.96204e-06	-0.2793	-3.93057e-06	-0.31685	-3.79651e-14	-0.63187	3.9218e-06	-0.31621
1.04558	1.14912	1.04558	1.17777	1.04558	1.21172	1.04558	1.25156	1.04558	1.29632			1.04558	1.33606	1.04558	1.21489	1.04558	1.05931	1.04558	0.80589																			1.05777e-14	-1.05617	-1.18893e-05	-0.49054	-6.96796e-06	-0.27959	-3.93415e-06	-0.31711	-3.8198e-14	-0.6337	3.92699e-06	-0.31659
1.04857	1.14839	1.04857	1.1771	1.04857	1.21112	1.04857	1.25108	1.04857	1.29601			1.04857	1.33593	1.04857	1.2143	1.04857	1.05845	1.04857	0.80543																			9.98788e-15	-1.05922	-1.19509e-05	-0.49185	-6.97836e-06	-0.28009	-3.93936e-06	-0.31749	-3.8429e-14	-0.63553	3.93057e-06	-0.31685
1.05156	1.14766	1.05156	1.17643	1.05156	1.21053	1.05156	1.25061	1.05156	1.2957			1.05156	1.3358	1.05156	1.21372	1.05156	1.0576	1.05156	0.80496																			9.39991e-15	-1.06227	-1.20334e-05	-0.49359	-7.00023e-06	-0.28114	-3.95573e-06	-0.31868	-3.86583e-14	-0.63736	3.95573e-06	-0.31868
1.05455	1.14693	1.05455	1.17575	1.05455	1.20994	1.05455	1.25013	1.05455	1.29539			1.05455	1.33567	1.05455	1.21313	1.05455	1.05675	1.05455	0.8045																			8.81411e-15	-1.06532	-1.20958e-05	-0.4949	-7.03883e-06	-0.28297	-3.98114e-06	-0.32051	-3.88857e-14	-0.63919	3.97221e-06	-0.31987
1.05755	1.1462	1.05755	1.17508	1.05755	1.20935	1.05755	1.24966	1.05755	1.29507			1.05755	1.33554	1.05755	1.21255	1.05755	1.0559	1.05755	0.80404																			8.23102e-15	-1.06838	-1.21795e-05	-0.49664	-7.04488e-06	-0.28325	-3.98478e-06	-0.32077	-3.91112e-14	-0.64103	3.97749e-06	-0.32025
1.06054	1.14547	1.06054	1.17441	1.06054	1.20875	1.06054	1.24918	1.06054	1.29476			1.06054	1.33541	1.06054	1.21197	1.06054	1.05505	1.06054	0.80359																			7.65064e-15	-1.07143	-1.22427e-05	-0.49795	-7.0555e-06	-0.28375	-3.99009e-06	-0.32115	-3.9335e-14	-0.64286	3.98114e-06	-0.32051
1.06353	1.14474	1.06353	1.17374	1.06353	1.20816	1.06353	1.2487	1.06353	1.29445			1.06353	1.33528	1.06353	1.21138	1.06353	1.0542	1.06353	0.80313																			7.07296e-15	-1.07448	-1.23276e-05	-0.49969	-7.07785e-06	-0.2848	-4.00677e-06	-0.32234	-3.95567e-14	-0.64469	4.00677e-06	-0.32234
1.06653	1.14402	1.06653	1.17307	1.06653	1.20757	1.06653	1.24823	1.06653	1.29413			1.06653	1.33515	1.06653	1.2108	1.06653	1.05336	1.06653	0.80268																			6.49799e-15	-1.07753	-1.23917e-05	-0.501	-7.11728e-06	-0.28663	-4.03264e-06	-0.32418	-3.97765e-14	-0.64652	4.02354e-06	-0.32353
1.06952	1.14329	1.06952	1.17239	1.06952	1.20698	1.06952	1.24775	1.06952	1.29382			1.06952	1.33501	1.06952	1.21022	1.06952	1.05251	1.06952	0.80222																			5.92573e-15	-1.08059	-1.24777e-05	-0.50275	-7.12345e-06	-0.28692	-4.03635e-06	-0.32444	-3.99944e-14	-0.64835	4.02893e-06	-0.32391
1.07251	1.14257	1.07251	1.17172	1.07251	1.20639	1.07251	1.24727	1.07251	1.29351			1.07251	1.33488	1.07251	1.20963	1.07251	1.05167	1.07251	0.80177																			5.35664e-15	-1.08364	-1.25427e-05	-0.50406	-7.1343e-06	-0.28741	-4.04176e-06	-0.32482	-4.02103e-14	-0.65018	4.03264e-06	-0.32418
1.07551	1.14184	1.07551	1.17105	1.07551	1.20579	1.07551	1.24679	1.07551	1.29319			1.07551	1.33475	1.07551	1.20905	1.07551	1.05083	1.07551	0.80133																			4.7911e-15	-1.08669	-1.26299e-05	-0.5058	-7.15711e-06	-0.28846	-4.05874e-06	-0.32601	-4.04243e-14	-0.65201	4.05874e-06	-0.32601
1.0785	1.14112	1.0785	1.17039	1.0785	1.2052	1.0785	1.24632	1.0785	1.29288			1.0785	1.33462	1.0785	1.20847	1.0785	1.04999	1.0785	0.80088																			4.22911e-15	-1.08974	-1.26957e-05	-0.50711	-7.19737e-06	-0.29029	-4.08507e-06	-0.32784	-4.06363e-14	-0.65385	4.07582e-06	-0.3272
1.08149	1.1404	1.08149	1.16972	1.08149	1.20461	1.08149	1.24584	1.08149	1.29256			1.08149	1.33449	1.08149	1.20788	1.08149	1.04915	1.08149	0.80043																			3.67067e-15	-1.0928	-1.27841e-05	-0.50885	-7.20367e-06	-0.29058	-4.08886e-06	-0.3281	-4.08464e-14	-0.65568	4.0813e-06	-0.32758
1.08448	1.13967	1.08448	1.16905	1.08448	1.20402	1.08448	1.24536	1.08448	1.29225			1.08448	1.33436	1.08448	1.2073	1.08448	1.04832	1.08448	0.79999																			3.11577e-15	-1.09585	-1.28507e-05	-0.51016	-7.21474e-06	-0.29108	-4.09436e-06	-0.32848	-4.10546e-14	-0.65751	4.08507e-06	-0.32784
1.08748	1.13895	1.08748	1.16838	1.08748	1.20343	1.08748	1.24488	1.08748	1.29193			1.08748	1.33422	1.08748	1.20672	1.08748	1.04748	1.08748	0.79955																			2.56443e-15	-1.0989	-1.29402e-05	-0.5119	-7.23803e-06	-0.29212	-4.11164e-06	-0.32967	-4.12608e-14	-0.65934	4.11164e-06	-0.32967
1.09047	1.13823	1.09047	1.16771	1.09047	1.20284	1.09047	1.2444	1.09047	1.29161			1.09047	1.33409	1.09047	1.20614	1.09047	1.04665	1.09047	0.79911																			2.01701e-15	-1.10195	-1.30078e-05	-0.51321	-7.27911e-06	-0.29396	-4.13845e-06	-0.3315	-4.14649e-14	-0.66117	4.12903e-06	-0.33086
1.09346	1.13751	1.09346	1.16705	1.09346	1.20225	1.09346	1.24393	1.09346	1.2913			1.09346	1.33396	1.09346	1.20555	1.09346	1.04582	1.09346	0.79867																			1.47394e-15	-1.10501	-1.30986e-05	-0.51496	-7.28555e-06	-0.29424	-4.1423e-06	-0.33176	-4.16671e-14	-0.663	4.13461e-06	-0.33124
1.09646	1.13679	1.09646	1.16638	1.09646	1.20166	1.09646	1.24345	1.09646	1.29098			1.09646	1.33382	1.09646	1.20497	1.09646	1.04499	1.09646	0.79823																			9.35229e-16	-1.10806	-1.31671e-05	-0.51627	-7.29685e-06	-0.29474	-4.14791e-06	-0.33214	-4.18672e-14	-0.66484	4.13845e-06	-0.3315
1.09945	1.13608	1.09945	1.16571	1.09945	1.20107	1.09945	1.24297	1.09945	1.29066			1.09945	1.33369	1.09945	1.20439	1.09945	1.04416	1.09945	0.7978																			4.00867e-16	-1.11111	-1.32591e-05	-0.51801	-7.32063e-06	-0.29579	-4.16551e-06	-0.33333	-4.20652e-14	-0.66667	4.16551e-06	-0.33333
1.10244	1.13536	1.10244	1.16505	1.10244	1.20048	1.10244	1.24249	1.10244	1.29034			1.10244	1.33355	1.10244	1.20381	1.10244	1.04333	1.10244	0.79736																			-1.29142e-16	-1.11416	-1.33285e-05	-0.51932	-7.36258e-06	-0.29762	-4.19282e-06	-0.33516	-4.22612e-14	-0.6685	4.18322e-06	-0.33452
1.10544	1.13464	1.10544	1.16439	1.10544	1.19989	1.10544	1.24201	1.10544	1.29003			1.10544	1.33342	1.10544	1.20323	1.10544	1.04251	1.10544	0.79693																			-6.548e-16	-1.11722	-1.34218e-05	-0.52106	-7.36915e-06	-0.2979	-4.19674e-06	-0.33543	-4.24551e-14	-0.67033	4.1889e-06	-0.3349
1.10843	1.13393	1.10843	1.16372	1.10843	1.1993	1.10843	1.24153	1.10843	1.28971			1.10843	1.33329	1.10843	1.20264	1.10843	1.04169	1.10843	0.7965																			-1.17569e-15	-1.12027	-1.34922e-05	-0.52237	-7.38069e-06	-0.2984	-4.20245e-06	-0.33581	-4.2647e-14	-0.67216	4.19282e-06	-0.33516
1.11142	1.13321	1.11142	1.16306	1.11142	1.19871	1.11142	1.24106	1.11142	1.28939			1.11142	1.33315	1.11142	1.20206	1.11142	1.04086	1.11142	0.79607																			-1.69146e-15	-1.12332	-1.35866e-05	-0.52411	-7.40497e-06	-0.29945	-4.22038e-06	-0.337	-4.28368e-14	-0.67399	4.22038e-06	-0.337
1.11441	1.1325	1.11441	1.16239	1.11441	1.19812	1.11441	1.24058	1.11441	1.28907			1.11441	1.33302	1.11441	1.20148	1.11441	1.04004	1.11441	0.79564																			-2.20212e-15	-1.12637	-1.36579e-05	-0.52542	-7.4478e-06	-0.30128	-4.24819e-06	-0.33883	-4.30245e-14	-0.67582	4.23841e-06	-0.33819
1.11741	1.13178	1.11741	1.16173	1.11741	1.19754	1.11741	1.2401	1.11741	1.28875			1.11741	1.33288	1.11741	1.2009	1.11741	1.03923	1.11741	0.79522																			-2.70767e-15	-1.12943	-1.37537e-05	-0.52717	-7.45451e-06	-0.30157	-4.25218e-06	-0.33909	-4.32102e-14	-0.67766	4.2442e-06	-0.33857
1.1204	1.13107	1.1204	1.16107	1.1204	1.19695	1.1204	1.23962	1.1204	1.28843			1.1204	1.33274	1.1204	1.20032	1.1204	1.03841	1.1204	0.79479																			-3.20809e-15	-1.13248	-1.38259e-05	-0.52848	-7.46628e-06	-0.30207	-4.25799e-06	-0.33947	-4.33937e-14	-0.67949	4.24819e-06	-0.33883
1.12339	1.13036	1.12339	1.16041	1.12339	1.19636	1.12339	1.23914	1.12339	1.28811			1.12339	1.33261	1.12339	1.19974	1.12339	1.03759	1.12339	0.79437																			-3.70341e-15	-1.13553	-1.39229e-05	-0.53022	-7.49106e-06	-0.30311	-4.27624e-06	-0.34066	-4.35751e-14	-0.68132	4.27624e-06	-0.34066
1.12639	1.12965	1.12639	1.15975	1.12639	1.19577	1.12639	1.23866	1.12639	1.28779			1.12639	1.33247	1.12639	1.19916	1.12639	1.03678	1.12639	0.79395																			-4.19331e-15	-1.13858	-1.39961e-05	-0.53153	-7.53476e-06	-0.30495	-4.30455e-06	-0.34249	-4.37543e-14	-0.68315	4.2946e-06	-0.34185
1.12938	1.12894	1.12938	1.15909	1.12938	1.19518	1.12938	1.23818	1.12938	1.28747			1.12938	1.33234	1.12938	1.19858	1.12938	1.03597	1.12938	0.79353																			-4.67737e-15	-1.14164	-1.40944e-05	-0.53327	-7.5416e-06	-0.30523	-4.30861e-06	-0.34275	-4.39314e-14	-0.68498	4.30049e-06	-0.34223
1.13237	1.12823	1.13237	1.15843	1.13237	1.1946	1.13237	1.2377	1.13237	1.28715			1.13237	1.3322	1.13237	1.198	1.13237	1.03516	1.13237	0.79311																			-5.15559e-15	-1.14469	-1.41686e-05	-0.53458	-7.55362e-06	-0.30573	-4.31452e-06	-0.34313	-4.41063e-14	-0.68681	4.30455e-06	-0.34249
1.13537	1.12752	1.13537	1.15777	1.13537	1.19401	1.13537	1.23722	1.13537	1.28683			1.13537	1.33206	1.13537	1.19742	1.13537	1.03435	1.13537	0.7927																			-5.62798e-15	-1.14774	-1.42682e-05	-0.53632	-7.57889e-06	-0.30678	-4.3331e-06	-0.34432	-4.4279e-14	-0.68864	4.3331e-06	-0.34432
1.13836	1.12681	1.13836	1.15711	1.13836	1.19342	1.13836	1.23674	1.13836	1.28651			1.13836	1.33192	1.13836	1.19684	1.13836	1.03354	1.13836	0.79228																			-6.09453e-15	-1.15079	-1.43434e-05	-0.53763	-7.62347e-06	-0.30861	-4.3619e-06	-0.34615	-4.44495e-14	-0.69048	4.35178e-06	-0.34551
1.14135	1.12611	1.14135	1.15645	1.14135	1.19284	1.14135	1.23626	1.14135	1.28618			1.14135	1.33179	1.14135	1.19626	1.14135	1.03273	1.14135	0.79187																			-6.55525e-15	-1.15385	-1.44444e-05	-0.53938	-7.63045e-06	-0.30889	-4.36604e-06	-0.34642	-4.46179e-14	-0.69231	4.35777e-06	-0.34589
1.14434	1.1254	1.14434	1.1558	1.14434	1.19225	1.14434	1.23578	1.14434	1.28586			1.14434	1.33165	1.14434	1.19568	1.14434	1.03193	1.14434	0.79146																			-7.00977e-15	-1.1569	-1.45206e-05	-0.54069	-7.6427e-06	-0.30939	-4.37206e-06	-0.3468	-4.47841e-14	-0.69414	4.3619e-06	-0.34615
1.14734	1.1247	1.14734	1.15514	1.14734	1.19166	1.14734	1.2353	1.14734	1.28554			1.14734	1.33151	1.14734	1.19511	1.14734	1.03112	1.14734	0.79105																			-7.45778e-15	-1.15995	-1.46229e-05	-0.54243	-7.66848e-06	-0.31044	-4.39095e-06	-0.34799	-4.49482e-14	-0.69597	4.39095e-06	-0.34799
1.15033	1.12399	1.15033	1.15448	1.15033	1.19108	1.15033	1.23482	1.15033	1.28522			1.15033	1.33137	1.15033	1.19453	1.15033	1.03032	1.15033	0.79064																			-7.89929e-15	-1.163	-1.47002e-05	-0.54374	-7.71393e-06	-0.31227	-4.42026e-06	-0.34982	-4.51101e-14	-0.6978	4.40996e-06	-0.34917
1.15332	1.12329	1.15332	1.15383	1.15332	1.19049	1.15332	1.23434	1.15332	1.28489			1.15332	1.33123	1.15332	1.19395	1.15332	1.02952	1.15332	0.79023																			-8.3343e-15	-1.16606	-1.48038e-05	-0.54548	-7.72105e-06	-0.31256	-4.42447e-06	-0.35008	-4.52697e-14	-0.69963	4.41606e-06	-0.34956
1.15632	1.12259	1.15632	1.15317	1.15632	1.18991	1.15632	1.23386	1.15632	1.28457			1.15632	1.33109	1.15632	1.19337	1.15632	1.02872	1.15632	0.78982																			-8.7628e-15	-1.16911	-1.48821e-05	-0.54679	-7.73355e-06	-0.31306	-4.4306e-06	-0.35046	-4.54271e-14	-0.70147	4.42026e-06	-0.34982
1.15931	1.12188	1.15931	1.15252	1.15931	1.18932	1.15931	1.23338	1.15931	1.28424			1.15931	1.33096	1.15931	1.19279	1.15931	1.02793	1.15931	0.78942																			-9.1848e-15	-1.17216	-1.4987e-05	-0.54853	-7.75984e-06	-0.3141	-4.44984e-06	-0.35165	-4.55821e-14	-0.7033	4.44984e-06	-0.35165
1.1623	1.12118	1.1623	1.15186	1.1623	1.18874	1.1623	1.2329	1.1623	1.28392			1.1623	1.33082	1.1623	1.19222	1.1623	1.02713	1.1623	0.78902																			-9.59987e-15	-1.17521	-1.50663e-05	-0.54984	-7.80622e-06	-0.31593	-4.47968e-06	-0.35348	-4.57349e-14	-0.70513	4.46919e-06	-0.35284
1.1653	1.12048	1.1653	1.15121	1.1653	1.18815	1.1653	1.23242	1.1653	1.2836			1.1653	1.33068	1.1653	1.19164	1.1653	1.02634	1.1653	0.78861																			-1.00078e-14	-1.17827	-1.51727e-05	-0.55159	-7.81348e-06	-0.31622	-4.48396e-06	-0.35374	-4.58855e-14	-0.70696	4.4754e-06	-0.35322
1.16829	1.11978	1.16829	1.15056	1.16829	1.18757	1.16829	1.23194	1.16829	1.28327			1.16829	1.33054	1.16829	1.19106	1.16829	1.02554	1.16829	0.78821																			-1.04086e-14	-1.18132	-1.52531e-05	-0.5529	-7.82624e-06	-0.31672	-4.4902e-06	-0.35412	-4.60338e-14	-0.70879	4.47968e-06	-0.35348
1.17128	1.11908	1.17128	1.1499	1.17128	1.18699	1.17128	1.23146	1.17128	1.28295			1.17128	1.3304	1.17128	1.19049	1.17128	1.02475	1.17128	0.78781																			-1.08023e-14	-1.18437	-1.53609e-05	-0.55464	-7.85306e-06	-0.31777	-4.50979e-06	-0.35531	-4.61798e-14	-0.71062	4.50979e-06	-0.35531
1.17427	1.11839	1.17427	1.14925	1.17427	1.1864	1.17427	1.23098	1.17427	1.28262			1.17427	1.33026	1.17427	1.18991	1.17427	1.02396	1.17427	0.78742																			-1.11889e-14	-1.18742	-1.54424e-05	-0.55595	-7.90036e-06	-0.3196	-4.54016e-06	-0.35714	-4.63235e-14	-0.71245	4.52949e-06	-0.3565
1.17727	1.11769	1.17727	1.1486	1.17727	1.18582	1.17727	1.2305	1.17727	1.2823			1.17727	1.33011	1.17727	1.18933	1.17727	1.02318	1.17727	0.78702																			-1.15684e-14	-1.19048	-1.55517e-05	-0.55769	-7.90777e-06	-0.31988	-4.54452e-06	-0.3574	-4.64651e-14	-0.71429	4.53581e-06	-0.35688
1.18026	1.11699	1.18026	1.14795	1.18026	1.18524	1.18026	1.23002	1.18026	1.28197			1.18026	1.32997	1.18026	1.18876	1.18026	1.02239	1.18026	0.78663																			-1.19404e-14	-1.19353	-1.56342e-05	-0.559	-7.92078e-06	-0.32038	-4.55087e-06	-0.35778	-4.66043e-14	-0.71612	4.54016e-06	-0.35714
1.18325	1.1163	1.18325	1.1473	1.18325	1.18465	1.18325	1.22954	1.18325	1.28164			1.18325	1.32983	1.18325	1.18818	1.18325	1.0216	1.18325	0.78623																			-1.23047e-14	-1.19658	-1.57449e-05	-0.56074	-7.94813e-06	-0.32143	-4.5708e-06	-0.35897	-4.67411e-14	-0.71795	4.5708e-06	-0.35897
1.18625	1.11561	1.18625	1.14665	1.18625	1.18407	1.18625	1.22906	1.18625	1.28132			1.18625	1.32969	1.18625	1.18761	1.18625	1.02082	1.18625	0.78584																			-1.26613e-14	-1.19963	-1.58285e-05	-0.56205	-7.99636e-06	-0.32326	-4.60171e-06	-0.36081	-4.68757e-14	-0.71978	4.59084e-06	-0.36016
1.18924	1.11491	1.18924	1.146	1.18924	1.18349	1.18924	1.22858	1.18924	1.28099			1.18924	1.32955	1.18924	1.18703	1.18924	1.02004	1.18924	0.78545																			-1.30103e-14	-1.20269	-1.59407e-05	-0.5638	-8.00392e-06	-0.32355	-4.60614e-06	-0.36107	-4.70079e-14	-0.72161	4.59728e-06	-0.36054
1.19223	1.11422	1.19223	1.14536	1.19223	1.18291	1.19223	1.2281	1.19223	1.28066			1.19223	1.32941	1.19223	1.18646	1.19223	1.01926	1.19223	0.78506																			-1.33516e-14	-1.20574	-1.60254e-05	-0.56511	-8.01718e-06	-0.32405	-4.6126e-06	-0.36145	-4.71377e-14	-0.72344	4.60171e-06	-0.36081
1.19523	1.11353	1.19523	1.14471	1.19523	1.18233	1.19523	1.22762	1.19523	1.28034			1.19523	1.32926	1.19523	1.18588	1.19523	1.01848	1.19523	0.78467																			-1.36852e-14	-1.20879	-1.6139e-05	-0.56685	-8.04506e-06	-0.32509	-4.63288e-06	-0.36264	-4.72652e-14	-0.72527	4.63288e-06	-0.36264
1.19822	1.11284	1.19822	1.14406	1.19822	1.18175	1.19822	1.22714	1.19822	1.28001			1.19822	1.32912	1.19822	1.18531	1.19822	1.0177	1.19822	0.78429																			-1.4011e-14	-1.21184	-1.62248e-05	-0.56816	-8.09421e-06	-0.32692	-4.66432e-06	-0.36447	-4.73903e-14	-0.72711	4.65327e-06	-0.36383
1.20121	1.11215	1.20121	1.14342	1.20121	1.18117	1.20121	1.22666	1.20121	1.27968			1.20121	1.32898	1.20121	1.18474	1.20121	1.01693	1.20121	0.7839																			-1.43285e-14	-1.2149	-1.63399e-05	-0.5699	-8.10191e-06	-0.32721	-4.66883e-06	-0.36473	-4.75131e-14	-0.72894	4.65981e-06	-0.36421
1.2042	1.11146	1.2042	1.14277	1.2042	1.18059	1.2042	1.22618	1.2042	1.27935			1.2042	1.32884	1.2042	1.18416	1.2042	1.01615	1.2042	0.78352																			-1.46379e-14	-1.21795	-1.64269e-05	-0.57121	-8.11542e-06	-0.32771	-4.6754e-06	-0.36511	-4.76335e-14	-0.73077	4.66432e-06	-0.36447
1.2072	1.11077	1.2072	1.14213	1.2072	1.18001	1.2072	1.2257	1.2072	1.27902			1.2072	1.32869	1.2072	1.18359	1.2072	1.01538	1.2072	0.78314																			-1.49392e-14	-1.221	-1.65436e-05	-0.57295	-8.14384e-06	-0.32875	-4.69602e-06	-0.3663	-4.77516e-14	-0.7326	4.69602e-06	-0.3663
1.21019	1.11008	1.21019	1.14148	1.21019	1.17943	1.21019	1.22522	1.21019	1.2787			1.21019	1.32855	1.21019	1.18302	1.21019	1.01461	1.21019	0.78275																			-1.52323e-14	-1.22405	-1.66317e-05	-0.57426	-8.19393e-06	-0.33059	-4.728e-06	-0.36813	-4.78673e-14	-0.73443	4.71676e-06	-0.36749
1.21318	1.1094	1.21318	1.14084	1.21318	1.17885	1.21318	1.22474	1.21318	1.27837			1.21318	1.32841	1.21318	1.18245	1.21318	1.01384	1.21318	0.78237																			-1.55172e-14	-1.22711	-1.675e-05	-0.57601	-8.20177e-06	-0.33087	-4.73259e-06	-0.36839	-4.79806e-14	-0.73626	4.72342e-06	-0.36787
1.21618	1.10871	1.21618	1.14019	1.21618	1.17827	1.21618	1.22426	1.21618	1.27804			1.21618	1.32826	1.21618	1.18187	1.21618	1.01307	1.21618	0.782																			-1.57936e-14	-1.23016	-1.68392e-05	-0.57732	-8.21554e-06	-0.33137	-4.73928e-06	-0.36877	-4.80915e-14	-0.7381	4.728e-06	-0.36813
1.21917	1.10802	1.21917	1.13955	1.21917	1.17769	1.21917	1.22378	1.21917	1.27771			1.21917	1.32812	1.21917	1.1813	1.21917	1.0123	1.21917	0.78162																			-1.60615e-14	-1.23321	-1.69591e-05	-0.57906	-8.24451e-06	-0.33242	-4.76027e-06	-0.36996	-4.82e-14	-0.73993	4.76027e-06	-0.36996
1.22216	1.10734	1.22216	1.13891	1.22216	1.17711	1.22216	1.2233	1.22216	1.27738			1.22216	1.32797	1.22216	1.18073	1.22216	1.01153	1.22216	0.78124																			-1.63207e-14	-1.23626	-1.70495e-05	-0.58037	-8.29558e-06	-0.33425	-4.79281e-06	-0.37179	-4.8306e-14	-0.74176	4.78137e-06	-0.37115
1.22516	1.10666	1.22516	1.13827	1.22516	1.17653	1.22516	1.22282	1.22516	1.27705			1.22516	1.32783	1.22516	1.18016	1.22516	1.01077	1.22516	0.78087																			-1.65714e-14	-1.23932	-1.71709e-05	-0.58211	-8.30358e-06	-0.33453	-4.79749e-06	-0.37206	-4.84096e-14	-0.74359	4.78815e-06	-0.37153
1.22815	1.10598	1.22815	1.13763	1.22815	1.17595	1.22815	1.22234	1.22815	1.27672			1.22815	1.32768	1.22815	1.17959	1.22815	1.01001	1.22815	0.78049																			-1.68135e-14	-1.24237	-1.72625e-05	-0.58342	-8.31762e-06	-0.33503	-4.80429e-06	-0.37244	-4.85108e-14	-0.74542	4.79281e-06	-0.37179
1.23114	1.10529	1.23114	1.13699	1.23114	1.17538	1.23114	1.22185	1.23114	1.27639			1.23114	1.32754	1.23114	1.17902	1.23114	1.00925	1.23114	0.78012																			-1.7047e-14	-1.24542	-1.73854e-05	-0.58516	-8.34715e-06	-0.33608	-4.82565e-06	-0.37363	-4.86095e-14	-0.74725	4.82565e-06	-0.37363
1.23413	1.10461	1.23413	1.13635	1.23413	1.1748	1.23413	1.22137	1.23413	1.27606			1.23413	1.32739	1.23413	1.17845	1.23413	1.00849	1.23413	0.77975																			-1.72716e-14	-1.24847	-1.74782e-05	-0.58647	-8.39921e-06	-0.33791	-4.85877e-06	-0.37546	-4.87059e-14	-0.74908	4.84713e-06	-0.37482
1.23713	1.10393	1.23713	1.13571	1.23713	1.17422	1.23713	1.22089	1.23713	1.27573			1.23713	1.32725	1.23713	1.17788	1.23713	1.00773	1.23713	0.77938																			-1.74874e-14	-1.25153	-1.76028e-05	-0.58822	-8.40737e-06	-0.3382	-4.86352e-06	-0.37572	-4.87998e-14	-0.75092	4.85402e-06	-0.3752
1.24012	1.10325	1.24012	1.13507	1.24012	1.17365	1.24012	1.22041	1.24012	1.2754			1.24012	1.3271	1.24012	1.17731	1.24012	1.00697	1.24012	0.77901																			-1.76941e-14	-1.25458	-1.76969e-05	-0.58953	-8.42168e-06	-0.3387	-4.87044e-06	-0.3761	-4.88913e-14	-0.75275	4.85877e-06	-0.37546
1.24311	1.10258	1.24311	1.13443	1.24311	1.17307	1.24311	1.21993	1.24311	1.27507			1.24311	1.32695	1.24311	1.17674	1.24311	1.00622	1.24311	0.77865																			-1.7892e-14	-1.25763	-1.78231e-05	-0.59127	-8.45177e-06	-0.33974	-4.89217e-06	-0.37729	-4.89802e-14	-0.75458	4.89217e-06	-0.37729
1.24611	1.1019	1.24611	1.1338	1.24611	1.1725	1.24611	1.21945	1.24611	1.27473			1.24611	1.32681	1.24611	1.17617	1.24611	1.00546	1.24611	0.77828																			-1.80809e-14	-1.26068	-1.79184e-05	-0.59258	-8.50481e-06	-0.34158	-4.92586e-06	-0.37912	-4.90667e-14	-0.75641	4.91402e-06	-0.37848
1.2491	1.10122	1.2491	1.13316	1.2491	1.17192	1.2491	1.21897	1.2491	1.2744			1.2491	1.32666	1.2491	1.1756	1.2491	1.00471	1.2491	0.77791																			-1.82609e-14	-1.26374	-1.80464e-05	-0.59432	-8.51312e-06	-0.34186	-4.93069e-06	-0.37938	-4.91507e-14	-0.75824	4.92103e-06	-0.37886
1.25209	1.10055	1.25209	1.13253	1.25209	1.17135	1.25209	1.21849	1.25209	1.27407			1.25209	1.32651	1.25209	1.17503	1.25209	1.00396	1.25209	0.77755																			-1.84317e-14	-1.26679	-1.81429e-05	-0.59563	-8.5277e-06	-0.34236	-4.93773e-06	-0.37976	-4.92322e-14	-0.76007	4.92586e-06	-0.37912
1.25509	1.09987	1.25509	1.13189	1.25509	1.17077	1.25509	1.21801	1.25509	1.27374			1.25509	1.32637	1.25509	1.17446	1.25509	1.00321	1.25509	0.77719																			-1.85934e-14	-1.26984	-1.82725e-05	-0.59737	-8.55835e-06	-0.34341	-4.95983e-06	-0.38095	-4.93112e-14	-0.7619	4.95983e-06	-0.38095
1.25808	1.0992	1.25808	1.13126	1.25808	1.1702	1.25808	1.21753	1.25808	1.27341			1.25808	1.32622	1.25808	1.1739	1.25808	1.00246	1.25808	0.77683																			-1.87459e-14	-1.27289	-1.83703e-05	-0.59868	-8.61238e-06	-0.34524	-4.99409e-06	-0.38278	-4.93877e-14	-0.76374	4.98205e-06	-0.38214
1.26107	1.09853	1.26107	1.13062	1.26107	1.16962	1.26107	1.21705	1.26107	1.27307			1.26107	1.32607	1.26107	1.17333	1.26107	1.00171	1.26107	0.77647																			-1.88891e-14	-1.27595	-1.85016e-05	-0.60043	-8.62084e-06	-0.34552	-4.999e-06	-0.38305	-4.94618e-14	-0.76557	4.98918e-06	-0.38252
1.26406	1.09785	1.26406	1.12999	1.26406	1.16905	1.26406	1.21658	1.26406	1.27274			1.26406	1.32592	1.26406	1.17276	1.26406	1.00097	1.26406	0.77611																			-1.90231e-14	-1.279	-1.86007e-05	-0.60174	-8.63569e-06	-0.34602	-5.00616e-06	-0.38343	-4.95333e-14	-0.7674	4.99409e-06	-0.38278
1.26706	1.09718	1.26706	1.12936	1.26706	1.16848	1.26706	1.2161	1.26706	1.27241			1.26706	1.32578	1.26706	1.1722	1.26706	1.00022	1.26706	0.77575																			-1.9148e-14	-1.28205	-1.87336e-05	-0.60348	-8.66691e-06	-0.34707	-5.02863e-06	-0.38462	-4.96024e-14	-0.76923	5.02863e-06	-0.38462
1.27005	1.09651	1.27005	1.12873	1.27005	1.16791	1.27005	1.21562	1.27005	1.27207			1.27005	1.32563	1.27005	1.17163	1.27005	0.99948	1.27005	0.7754																			-1.92635e-14	-1.2851	-1.8834e-05	-0.60479	-8.72193e-06	-0.3489	-5.06346e-06	-0.38645	-4.9669e-14	-0.77106	5.05122e-06	-0.3858
1.27304	1.09584	1.27304	1.1281	1.27304	1.16733	1.27304	1.21514	1.27304	1.27174			1.27304	1.32548	1.27304	1.17106	1.27304	0.99874	1.27304	0.77504																			-1.93696e-14	-1.28816	-1.89687e-05	-0.60653	-8.73055e-06	-0.34919	-5.06847e-06	-0.38671	-4.9733e-14	-0.77289	5.05847e-06	-0.38619
1.27604	1.09518	1.27604	1.12747	1.27604	1.16676	1.27604	1.21466	1.27604	1.27141			1.27604	1.32533	1.27604	1.1705	1.27604	0.998	1.27604	0.77469																			-1.94663e-14	-1.29121	-1.90705e-05	-0.60784	-8.74567e-06	-0.34969	-5.07575e-06	-0.38709	-4.97945e-14	-0.77473	5.06346e-06	-0.38645
1.27903	1.09451	1.27903	1.12684	1.27903	1.16619	1.27903	1.21418	1.27903	1.27107			1.27903	1.32518	1.27903	1.16993	1.27903	0.99726	1.27903	0.77433																			-1.95536e-14	-1.29426	-1.9207e-05	-0.60958	-8.77748e-06	-0.35073	-5.09861e-06	-0.38828	-4.98535e-14	-0.77656	5.09861e-06	-0.38828
1.28202	1.09384	1.28202	1.12621	1.28202	1.16562	1.28202	1.2137	1.28202	1.27074			1.28202	1.32503	1.28202	1.16937	1.28202	0.99652	1.28202	0.77398																			-1.96316e-14	-1.29731	-1.93101e-05	-0.61089	-8.83355e-06	-0.35256	-5.13405e-06	-0.39011	-4.99098e-14	-0.77839	5.12159e-06	-0.38947
1.28502	1.09317	1.28502	1.12558	1.28502	1.16505	1.28502	1.21322	1.28502	1.2704			1.28502	1.32488	1.28502	1.16881	1.28502	0.99579	1.28502	0.77363																			-1.97001e-14	-1.30037	-1.94484e-05	-0.61264	-8.84233e-06	-0.35285	-5.13914e-06	-0.39037	-4.99637e-14	-0.78022	5.12897e-06	-0.38985
1.28801	1.09251	1.28801	1.12495	1.28801	1.16448	1.28801	1.21274	1.28801	1.27007			1.28801	1.32473	1.28801	1.16824	1.28801	0.99505	1.28801	0.77328																			-1.97591e-14	-1.30342	-1.95528e-05	-0.61395	-8.85774e-06	-0.35335	-5.14655e-06	-0.39075	-5.00151e-14	-0.78205	5.13405e-06	-0.39011
1.291	1.09185	1.291	1.12432	1.291	1.16391	1.291	1.21226	1.291	1.26974			1.291	1.32458	1.291	1.16768	1.291	0.99432	1.291	0.77293																			-1.98087e-14	-1.30647	-1.9693e-05	-0.61569	-8.89015e-06	-0.3544	-5.1698e-06	-0.39194	-5.00638e-14	-0.78388	5.1698e-06	-0.39194
1.29399	1.09118	1.29399	1.1237	1.29399	1.16334	1.29399	1.21178	1.29399	1.2694			1.29399	1.32443	1.29399	1.16711	1.29399	0.99359	1.29399	0.77259																			-1.98487e-14	-1.30952	-1.97987e-05	-0.617	-8.94727e-06	-0.35623	-5.20586e-06	-0.39377	-5.01101e-14	-0.78571	5.19319e-06	-0.39313
1.29699	1.09052	1.29699	1.12307	1.29699	1.16277	1.29699	1.2113	1.29699	1.26907			1.29699	1.32428	1.29699	1.16655	1.29699	0.99286	1.29699	0.77224																			-1.98791e-14	-1.31258	-1.99407e-05	-0.61874	-8.95622e-06	-0.35651	-5.21104e-06	-0.39403	-5.01538e-14	-0.78755	5.20069e-06	-0.39351
1.29998	1.08986	1.29998	1.12245	1.29998	1.1622	1.29998	1.21082	1.29998	1.26873			1.29998	1.32413	1.29998	1.16599	1.29998	0.99213	1.29998	0.77189																			-1.99001e-14	-1.31563	-2.00478e-05	-0.62005	-8.97192e-06	-0.35701	-5.21857e-06	-0.39441	-5.0195e-14	-0.78938	5.20586e-06	-0.39377
1.30297	1.0892	1.30297	1.12182	1.30297	1.16163	1.30297	1.21035	1.30297	1.26839			1.30297	1.32398	1.30297	1.16543	1.30297	0.9914	1.30297	0.77155																			-1.99114e-14	-1.31868	-2.01915e-05	-0.62179	-9.00492e-06	-0.35806	-5.24222e-06	-0.3956	-5.02336e-14	-0.79121	5.24222e-06	-0.3956
1.30597	1.08854	1.30597	1.1212	1.30597	1.16107	1.30597	1.20987	1.30597	1.26806			1.30597	1.32383	1.30597	1.16487	1.30597	0.99068	1.30597	0.77121																			-1.99126e-14	-1.32173	-2.03001e-05	-0.6231	-9.0631e-06	-0.35989	-5.27889e-06	-0.39744	-5.02696e-14	-0.79304	5.266e-06	-0.39679
1.30896	1.08788	1.30896	1.12058	1.30896	1.1605	1.30896	1.20939	1.30896	1.26772			1.30896	1.32368	1.30896	1.1643	1.30896	0.98995	1.30896	0.77087																			-1.99042e-14	-1.32479	-2.04457e-05	-0.62485	-9.0722e-06	-0.36018	-5.28415e-06	-0.3977	-5.0303e-14	-0.79487	5.27363e-06	-0.39717
1.31195	1.08722	1.31195	1.11995	1.31195	1.15993	1.31195	1.20891	1.31195	1.26739			1.31195	1.32353	1.31195	1.16374	1.31195	0.98923	1.31195	0.77053																			-1.98862e-14	-1.32784	-2.05557e-05	-0.62616	-9.08819e-06	-0.36068	-5.29181e-06	-0.39808	-5.03339e-14	-0.7967	5.27889e-06	-0.39744
1.31494	1.08656	1.31494	1.11933	1.31494	1.15936	1.31494	1.20843	1.31494	1.26705			1.31494	1.32337	1.31494	1.16318	1.31494	0.98851	1.31494	0.77019																			-1.98587e-14	-1.33089	-2.07033e-05	-0.6279	-9.12179e-06	-0.36172	-5.31586e-06	-0.39927	-5.03622e-14	-0.79853	5.31586e-06	-0.39927
1.31794	1.08591	1.31794	1.11871	1.31794	1.1588	1.31794	1.20795	1.31794	1.26671			1.31794	1.32322	1.31794	1.16262	1.31794	0.98779	1.31794	0.76985																			-1.98216e-14	-1.33394	-2.08147e-05	-0.62921	-9.18102e-06	-0.36355	-5.35313e-06	-0.4011	-5.03879e-14	-0.80037	5.34003e-06	-0.40046
1.32093	1.08525	1.32093	1.11809	1.32093	1.15823	1.32093	1.20748	1.32093	1.26638			1.32093	1.32307	1.32093	1.16206	1.32093	0.98707	1.32093	0.76951																			-1.97749e-14	-1.337	-2.09643e-05	-0.63095	-9.19029e-06	-0.36384	-5.35848e-06	-0.40136	-5.0411e-14	-0.8022	5.34779e-06	-0.40084
1.32392	1.0846	1.32392	1.11747	1.32392	1.15767	1.32392	1.207	1.32392	1.26604			1.32392	1.32292	1.32392	1.1615	1.32392	0.98635	1.32392	0.76917																			-1.97189e-14	-1.34005	-2.10772e-05	-0.63226	-9.20656e-06	-0.36434	-5.36627e-06	-0.40174	-5.04316e-14	-0.80403	5.35313e-06	-0.4011
1.32692	1.08394	1.32692	1.11685	1.32692	1.1571	1.32692	1.20652	1.32692	1.2657			1.32692	1.32276	1.32692	1.16094	1.32692	0.98563	1.32692	0.76884																			-1.96533e-14	-1.3431	-2.12287e-05	-0.634	-9.24076e-06	-0.36538	-5.39072e-06	-0.40293	-5.04495e-14	-0.80586	5.39072e-06	-0.40293
1.32991	1.08329	1.32991	1.11623	1.32991	1.15654	1.32991	1.20604	1.32991	1.26537			1.32991	1.32261	1.32991	1.16039	1.32991	0.98492	1.32991	0.7685																			-1.95783e-14	-1.34615	-2.1343e-05	-0.63531	-9.30104e-06	-0.36722	-5.42861e-06	-0.40476	-5.0465e-14	-0.80769	5.41529e-06	-0.40412
1.3329	1.08264	1.3329	1.11561	1.3329	1.15597	1.3329	1.20556	1.3329	1.26503			1.3329	1.32246	1.3329	1.15983	1.3329	0.9842	1.3329	0.76817																			-1.94938e-14	-1.34921	-2.14965e-05	-0.63706	-9.31048e-06	-0.3675	-5.43405e-06	-0.40502	-5.04777e-14	-0.80952	5.42318e-06	-0.4045
1.3359	1.08198	1.3359	1.115	1.3359	1.15541	1.3359	1.20509	1.3359	1.26469			1.3359	1.3223	1.3359	1.15927	1.3359	0.98349	1.3359	0.76784																			-1.93998e-14	-1.35226	-2.16123e-05	-0.63837	-9.32705e-06	-0.368	-5.44197e-06	-0.4054	-5.04879e-14	-0.81136	5.42861e-06	-0.40476
1.33889	1.08133	1.33889	1.11438	1.33889	1.15485	1.33889	1.20461	1.33889	1.26435			1.33889	1.32215	1.33889	1.15871	1.33889	0.98278	1.33889	0.76751																			-1.92962e-14	-1.35531	-2.17676e-05	-0.64011	-9.36189e-06	-0.36905	-5.46684e-06	-0.40659	-5.04955e-14	-0.81319	5.46684e-06	-0.40659
1.34188	1.08068	1.34188	1.11377	1.34188	1.15428	1.34188	1.20413	1.34188	1.26402			1.34188	1.322	1.34188	1.15815	1.34188	0.98207	1.34188	0.76718																			-1.91832e-14	-1.35836	-2.18849e-05	-0.64142	-9.42329e-06	-0.37088	-5.50539e-06	-0.40842	-5.05004e-14	-0.81502	5.49184e-06	-0.40778
1.34487	1.08004	1.34487	1.11315	1.34487	1.15372	1.34487	1.20365	1.34487	1.26368			1.34487	1.32184	1.34487	1.1576	1.34487	0.98136	1.34487	0.76685																			-1.90608e-14	-1.36142	-2.20424e-05	-0.64316	-9.4329e-06	-0.37116	-5.51092e-06	-0.40869	-5.05027e-14	-0.81685	5.49986e-06	-0.40816
1.34787	1.07939	1.34787	1.11254	1.34787	1.15316	1.34787	1.20318	1.34787	1.26334			1.34787	1.32169	1.34787	1.15704	1.34787	0.98066	1.34787	0.76652																			-1.89291e-14	-1.36447	-2.21613e-05	-0.64447	-9.44977e-06	-0.37166	-5.51898e-06	-0.40907	-5.05025e-14	-0.81868	5.50539e-06	-0.40842
1.35086	1.07874	1.35086	1.11192	1.35086	1.1526	1.35086	1.2027	1.35086	1.263			1.35086	1.32153	1.35086	1.15649	1.35086	0.97995	1.35086	0.76619																			-1.87879e-14	-1.36752	-2.23208e-05	-0.64621	-9.48525e-06	-0.37271	-5.54426e-06	-0.41026	-5.04997e-14	-0.82051	5.54426e-06	-0.41026
1.35385	1.0781	1.35385	1.11131	1.35385	1.15204	1.35385	1.20222	1.35385	1.26266			1.35385	1.32138	1.35385	1.15593	1.35385	0.97925	1.35385	0.76587																			-1.86375e-14	-1.37057	-2.24413e-05	-0.64752	-9.54777e-06	-0.37454	-5.58347e-06	-0.41209	-5.04942e-14	-0.82234	5.56969e-06	-0.41145
1.35685	1.07745	1.35685	1.1107	1.35685	1.15148	1.35685	1.20175	1.35685	1.26232			1.35685	1.32122	1.35685	1.15538	1.35685	0.97854	1.35685	0.76554																			-1.84777e-14	-1.37363	-2.26029e-05	-0.64927	-9.55756e-06	-0.37483	-5.5891e-06	-0.41235	-5.0486e-14	-0.82418	5.57785e-06	-0.41183
1.35984	1.07681	1.35984	1.11008	1.35984	1.15092	1.35984	1.20127	1.35984	1.26199			1.35984	1.32107	1.35984	1.15482	1.35984	0.97784	1.35984	0.76522																			-1.83083e-14	-1.37668	-2.27249e-05	-0.65058	-9.57473e-06	-0.37533	-5.59729e-06	-0.41273	-5.04753e-14	-0.82601	5.58347e-06	-0.41209
1.36283	1.07616	1.36283	1.10947	1.36283	1.15036	1.36283	1.20079	1.36283	1.26165			1.36283	1.32091	1.36283	1.15427	1.36283	0.97714	1.36283	0.7649																			-1.81299e-14	-1.37973	-2.28887e-05	-0.65232	-9.61085e-06	-0.37637	-5.623e-06	-0.41392	-5.0462e-14	-0.82784	5.623e-06	-0.41392
1.36583	1.07552	1.36583	1.10886	1.36583	1.1498	1.36583	1.20032	1.36583	1.26131			1.36583	1.32076	1.36583	1.15371	1.36583	0.97644	1.36583	0.76458																			-1.79423e-14	-1.38278	-2.30122e-05	-0.65363	-9.67449e-06	-0.37821	-5.66286e-06	-0.41575	-5.04461e-14	-0.82967	5.64885e-06	-0.41511
1.36882	1.07488	1.36882	1.10825	1.36882	1.14924	1.36882	1.19984	1.36882	1.26097			1.36882	1.3206	1.36882	1.15316	1.36882	0.97574	1.36882	0.76425																			-1.77456e-14	-1.38584	-2.31781e-05	-0.65537	-9.68445e-06	-0.37849	-5.66858e-06	-0.41601	-5.04276e-14	-0.8315	5.65715e-06	-0.41549
1.37181	1.07424	1.37181	1.10764	1.37181	1.14868	1.37181	1.19937	1.37181	1.26063			1.37181	1.32045	1.37181	1.15261	1.37181	0.97505	1.37181	0.76393																			-1.75398e-14	-1.38889	-2.33032e-05	-0.65668	-9.70194e-06	-0.37899	-5.67691e-06	-0.41639	-5.04064e-14	-0.83333	5.66286e-06	-0.41575
1.3748	1.0736	1.3748	1.10704	1.3748	1.14812	1.3748	1.19889	1.3748	1.26029			1.3748	1.32029	1.3748	1.15205	1.3748	0.97435	1.3748	0.76362																			-1.73248e-14	-1.39194	-2.34711e-05	-0.65842	-9.73869e-06	-0.38004	-5.70305e-06	-0.41758	-5.03826e-14	-0.83516	5.70305e-06	-0.41758
1.3778	1.07296	1.3778	1.10643	1.3778	1.14756	1.3778	1.19841	1.3778	1.25995			1.3778	1.32013	1.3778	1.1515	1.3778	0.97366	1.3778	0.7633																			-1.71013e-14	-1.39499	-2.35979e-05	-0.65973	-9.80345e-06	-0.38187	-5.74356e-06	-0.41941	-5.03562e-14	-0.837	5.72932e-06	-0.41877
1.38079	1.07232	1.38079	1.10582	1.38079	1.14701	1.38079	1.19794	1.38079	1.25961			1.38079	1.31998	1.38079	1.15095	1.38079	0.97297	1.38079	0.76298																			-1.68688e-14	-1.39805	-2.37681e-05	-0.66148	-9.81359e-06	-0.38215	-5.74937e-06	-0.41968	-5.03272e-14	-0.83883	5.73775e-06	-0.41915
1.38378	1.07168	1.38378	1.10522	1.38378	1.14645	1.38378	1.19746	1.38378	1.25927			1.38378	1.31982	1.38378	1.1504	1.38378	0.97228	1.38378	0.76266																			-1.66274e-14	-1.4011	-2.38965e-05	-0.66279	-9.83138e-06	-0.38265	-5.75784e-06	-0.42006	-5.02955e-14	-0.84066	5.74356e-06	-0.41941
1.38678	1.07104	1.38678	1.10461	1.38678	1.14589	1.38678	1.19699	1.38678	1.25893			1.38678	1.31966	1.38678	1.14985	1.38678	0.97159	1.38678	0.76235																			-1.63771e-14	-1.40415	-2.4069e-05	-0.66453	-9.86877e-06	-0.3837	-5.7844e-06	-0.42125	-5.02613e-14	-0.84249	5.7844e-06	-0.42125
1.38977	1.07041	1.38977	1.104	1.38977	1.14534	1.38977	1.19651	1.38977	1.25859			1.38977	1.31951	1.38977	1.1493	1.38977	0.9709	1.38977	0.76203																			-1.61178e-14	-1.4072	-2.41991e-05	-0.66584	-9.93467e-06	-0.38553	-5.82558e-06	-0.42308	-5.02244e-14	-0.84432	5.8111e-06	-0.42243
1.39276	1.06977	1.39276	1.1034	1.39276	1.14478	1.39276	1.19604	1.39276	1.25825			1.39276	1.31935	1.39276	1.14875	1.39276	0.97021	1.39276	0.76172																			-1.58497e-14	-1.41026	-2.43738e-05	-0.66758	-9.94498e-06	-0.38582	-5.83149e-06	-0.42334	-5.01849e-14	-0.84615	5.81967e-06	-0.42282
1.39576	1.06914	1.39576	1.1028	1.39576	1.14423	1.39576	1.19556	1.39576	1.25791			1.39576	1.31919	1.39576	1.1482	1.39576	0.96952	1.39576	0.76141																			-1.5575e-14	-1.41331	-2.45057e-05	-0.66889	-9.96309e-06	-0.38632	-5.84009e-06	-0.42372	-5.01427e-14	-0.84799	5.82558e-06	-0.42308
1.39875	1.06851	1.39875	1.10219	1.39875	1.14367	1.39875	1.19509	1.39875	1.25757			1.39875	1.31903	1.39875	1.14765	1.39875	0.96884	1.39875	0.7611																			-1.52914e-14	-1.41636	-2.46826e-05	-0.67063	-1.00012e-05	-0.38736	-5.86711e-06	-0.42491	-5.00979e-14	-0.84982	5.86711e-06	-0.42491
1.40174	1.06787	1.40174	1.10159	1.40174	1.14312	1.40174	1.19462	1.40174	1.25723			1.40174	1.31887	1.40174	1.1471	1.40174	0.96816	1.40174	0.76079																			-1.49988e-14	-1.41941	-2.48161e-05	-0.67194	-1.00682e-05	-0.38919	-5.90899e-06	-0.42674	-5.00506e-14	-0.85165	5.89427e-06	-0.4261
1.40473	1.06724	1.40473	1.10099	1.40473	1.14257	1.40473	1.19414	1.40473	1.25689			1.40473	1.31872	1.40473	1.14655	1.40473	0.96747	1.40473	0.76048																			-1.46973e-14	-1.42247	-2.49953e-05	-0.67369	-1.00787e-05	-0.38948	-5.915e-06	-0.427	-5.00006e-14	-0.85348	5.90298e-06	-0.42648
1.40773	1.06661	1.40773	1.10039	1.40773	1.14201	1.40773	1.19367	1.40773	1.25655			1.40773	1.31856	1.40773	1.146	1.40773	0.96679	1.40773	0.76017																			-1.43867e-14	-1.42552	-2.51306e-05	-0.675	-1.00972e-05	-0.38998	-5.92375e-06	-0.42738	-4.9948e-14	-0.85531	5.90899e-06	-0.42674
1.41072	1.06598	1.41072	1.09979	1.41072	1.14146	1.41072	1.19319	1.41072	1.25621			1.41072	1.3184	1.41072	1.14546	1.41072	0.96611	1.41072	0.75986																			-1.40671e-14	-1.42857	-2.5312e-05	-0.67674	-1.01359e-05	-0.39103	-5.95122e-06	-0.42857	-4.98928e-14	-0.85714	5.95122e-06	-0.42857
1.41371	1.06535	1.41371	1.09919	1.41371	1.14091	1.41371	1.19272	1.41371	1.25586			1.41371	1.31824	1.41371	1.14491	1.41371	0.96543	1.41371	0.75956																			-1.37847e-14	-1.43162	-2.5449e-05	-0.67805	-1.02042e-05	-0.39286	-5.9938e-06	-0.4304	-4.98349e-14	-0.85897	5.97884e-06	-0.42976
1.41671	1.06472	1.41671	1.09859	1.41671	1.14036	1.41671	1.19225	1.41671	1.25552			1.41671	1.31808	1.41671	1.14436	1.41671	0.96476	1.41671	0.75925																			-1.34937e-14	-1.43468	-2.56329e-05	-0.67979	-1.02149e-05	-0.39314	-5.99991e-06	-0.43066	-4.97745e-14	-0.86081	5.9877e-06	-0.43014
1.4197	1.0641	1.4197	1.09799	1.4197	1.1398	1.4197	1.19177	1.4197	1.25518			1.4197	1.31792	1.4197	1.14382	1.4197	0.96408	1.4197	0.75894																			-1.3194e-14	-1.43773	-2.57717e-05	-0.6811	-1.02337e-05	-0.39364	-6.00881e-06	-0.43104	-4.97114e-14	-0.86264	5.9938e-06	-0.4304
1.42269	1.06347	1.42269	1.09739	1.42269	1.13925	1.42269	1.1913	1.42269	1.25484			1.42269	1.31776	1.42269	1.14327	1.42269	0.96341	1.42269	0.75864																			-1.28858e-14	-1.44078	-2.5958e-05	-0.68284	-1.02731e-05	-0.39469	-6.03674e-06	-0.43223	-4.96457e-14	-0.86447	6.03674e-06	-0.43223
1.42569	1.06285	1.42569	1.0968	1.42569	1.1387	1.42569	1.19083	1.42569	1.2545			1.42569	1.3176	1.42569	1.14273	1.42569	0.96273	1.42569	0.75834																			-1.25689e-14	-1.44383	-2.60986e-05	-0.68415	-1.03426e-05	-0.39652	-6.08002e-06	-0.43407	-4.95774e-14	-0.8663	6.06481e-06	-0.43342
1.42868	1.06222	1.42868	1.0962	1.42868	1.13815	1.42868	1.19035	1.42868	1.25416			1.42868	1.31744	1.42868	1.14218	1.42868	0.96206	1.42868	0.75804																			-1.22434e-14	-1.44689	-2.62874e-05	-0.6859	-1.03535e-05	-0.39681	-6.08623e-06	-0.43433	-4.95065e-14	-0.86813	6.07381e-06	-0.4338
1.43167	1.0616	1.43167	1.09561	1.43167	1.1376	1.43167	1.18988	1.43167	1.25381			1.43167	1.31728	1.43167	1.14164	1.43167	0.96139	1.43167	0.75773																			-1.1913e-14	-1.44994	-2.64298e-05	-0.68721	-1.03725e-05	-0.39731	-6.09527e-06	-0.43471	-4.94329e-14	-0.86996	6.08002e-06	-0.43407
1.43466	1.06097	1.43466	1.09501	1.43466	1.13705	1.43466	1.18941	1.43466	1.25347			1.43466	1.31712	1.43466	1.14109	1.43466	0.96072	1.43466	0.75743																			-1.15749e-14	-1.45299	-2.6621e-05	-0.68895	-1.04127e-05	-0.39835	-6.12366e-06	-0.4359	-4.93569e-14	-0.87179	6.12365e-06	-0.4359
1.43766	1.06035	1.43766	1.09442	1.43766	1.13651	1.43766	1.18894	1.43766	1.25313			1.43766	1.31696	1.43766	1.14055	1.43766	0.96005	1.43766	0.75713																			-1.12289e-14	-1.45604	-2.67653e-05	-0.69026	-1.04833e-05	-0.40018	-6.16764e-06	-0.43773	-4.92782e-14	-0.87363	6.15218e-06	-0.43709
1.44065	1.05973	1.44065	1.09382	1.44065	1.13596	1.44065	1.18846	1.44065	1.25279			1.44065	1.3168	1.44065	1.14001	1.44065	0.95939	1.44065	0.75684																			-1.08752e-14	-1.4591	-2.69589e-05	-0.692	-1.04944e-05	-0.40047	-6.17395e-06	-0.43799	-4.91969e-14	-0.87546	6.16134e-06	-0.43747
1.44364	1.05911	1.44364	1.09323	1.44364	1.13541	1.44364	1.18799	1.44364	1.25244			1.44364	1.31664	1.44364	1.13946	1.44364	0.95872	1.44364	0.75654																			-1.05136e-14	-1.46215	-2.7105e-05	-0.69331	-1.05138e-05	-0.40097	-6.18314e-06	-0.43837	-4.91129e-14	-0.87729	6.16764e-06	-0.43773
1.44664	1.05849	1.44664	1.09264	1.44664	1.13486	1.44664	1.18752	1.44664	1.2521			1.44664	1.31648	1.44664	1.13892	1.44664	0.95806	1.44664	0.75624																			-1.01443e-14	-1.4652	-2.7301e-05	-0.69505	-1.05546e-05	-0.40201	-6.21198e-06	-0.43956	-4.90263e-14	-0.87912	6.21198e-06	-0.43956
1.44963	1.05787	1.44963	1.09205	1.44963	1.13432	1.44963	1.18705	1.44963	1.25176			1.44963	1.31631	1.44963	1.13838	1.44963	0.95739	1.44963	0.75594																			-9.76755e-15	-1.46825	-2.7449e-05	-0.69636	-1.06265e-05	-0.40385	-6.25668e-06	-0.44139	-4.89372e-14	-0.88095	6.24097e-06	-0.44075
1.45262	1.05725	1.45262	1.09146	1.45262	1.13377	1.45262	1.18658	1.45262	1.25142			1.45262	1.31615	1.45262	1.13784	1.45262	0.95673	1.45262	0.75565																			-9.3836e-15	-1.47131	-2.76477e-05	-0.69811	-1.06378e-05	-0.40413	-6.2631e-06	-0.44165	-4.88454e-14	-0.88278	6.25027e-06	-0.44113
1.45562	1.05664	1.45562	1.09087	1.45562	1.13322	1.45562	1.18611	1.45562	1.25107			1.45562	1.31599	1.45562	1.1373	1.45562	0.95607	1.45562	0.75536																			-8.99242e-15	-1.47436	-2.77976e-05	-0.69942	-1.06575e-05	-0.40463	-6.27244e-06	-0.44203	-4.87512e-14	-0.88462	6.25668e-06	-0.44139
1.45861	1.05602	1.45861	1.09028	1.45861	1.13268	1.45861	1.18564	1.45861	1.25073			1.45861	1.31583	1.45861	1.13676	1.45861	0.95541	1.45861	0.75506																			-8.59402e-15	-1.47741	-2.79989e-05	-0.70116	-1.0699e-05	-0.40568	-6.30176e-06	-0.44322	-4.86544e-14	-0.88645	6.30176e-06	-0.44322
1.4616	1.0554	1.4616	1.08969	1.4616	1.13213	1.4616	1.18516	1.4616	1.25039			1.4616	1.31567	1.4616	1.13622	1.4616	0.95475	1.4616	0.75477																			-8.1884e-15	-1.48046	-2.81508e-05	-0.70247	-1.07722e-05	-0.40751	-6.34721e-06	-0.44505	-4.85549e-14	-0.88828	6.33124e-06	-0.44441
1.46459	1.05479	1.46459	1.0891	1.46459	1.13159	1.46459	1.18469	1.46459	1.25005			1.46459	1.3155	1.46459	1.13568	1.46459	0.95409	1.46459	0.75448																			-7.77555e-15	-1.48352	-2.83547e-05	-0.70421	-1.07837e-05	-0.40779	-6.35374e-06	-0.44532	-4.84528e-14	-0.89011	6.3407e-06	-0.44479
1.46759	1.05418	1.46759	1.08851	1.46759	1.13105	1.46759	1.18422	1.46759	1.2497			1.46759	1.31534	1.46759	1.13514	1.46759	0.95344	1.46759	0.75419																			-7.35566e-15	-1.48657	-2.85086e-05	-0.70552	-1.08038e-05	-0.40829	-6.36323e-06	-0.4457	-4.83481e-14	-0.89194	6.34721e-06	-0.44505
1.47058	1.05356	1.47058	1.08793	1.47058	1.1305	1.47058	1.18375	1.47058	1.24936			1.47058	1.31518	1.47058	1.1346	1.47058	0.95278	1.47058	0.7539																			-6.92904e-15	-1.48962	-2.87152e-05	-0.70726	-1.0846e-05	-0.40934	-6.39305e-06	-0.44689	-4.82409e-14	-0.89377	6.39305e-06	-0.44689
1.47357	1.05295	1.47357	1.08734	1.47357	1.12996	1.47357	1.18328	1.47357	1.24902			1.47357	1.31502	1.47357	1.13406	1.47357	0.95213	1.47357	0.75361																			-6.4957e-15	-1.49267	-2.8871e-05	-0.70857	-1.09205e-05	-0.41117	-6.43926e-06	-0.44872	-4.81312e-14	-0.8956	6.42302e-06	-0.44808
1.47657	1.05234	1.47657	1.08676	1.47657	1.12942	1.47657	1.18281	1.47657	1.24867			1.47657	1.31485	1.47657	1.13352	1.47657	0.95148	1.47657	0.75332																			-6.05563e-15	-1.49573	-2.90802e-05	-0.71032	-1.09321e-05	-0.41146	-6.44589e-06	-0.44898	-4.80188e-14	-0.89744	6.43263e-06	-0.44846
1.47956	1.05173	1.47956	1.08617	1.47956	1.12887	1.47956	1.18234	1.47956	1.24833			1.47956	1.31469	1.47956	1.13299	1.47956	0.95083	1.47956	0.75303																			-5.60884e-15	-1.49878	-2.9238e-05	-0.71163	-1.09526e-05	-0.41196	-6.45554e-06	-0.44936	-4.79039e-14	-0.89927	6.43926e-06	-0.44872
1.48255	1.05112	1.48255	1.08559	1.48255	1.12833	1.48255	1.18187	1.48255	1.24798			1.48255	1.31453	1.48255	1.13245	1.48255	0.95018	1.48255	0.75274																			-5.15532e-15	-1.50183	-2.94498e-05	-0.71337	-1.09955e-05	-0.413	-6.48584e-06	-0.45055	-4.77864e-14	-0.9011	6.48584e-06	-0.45055
1.48555	1.05051	1.48555	1.08501	1.48555	1.12779	1.48555	1.18141	1.48555	1.24764			1.48555	1.31436	1.48555	1.13191	1.48555	0.94953	1.48555	0.75246																			-4.69479e-15	-1.50488	-2.96097e-05	-0.71468	-1.10713e-05	-0.41484	-6.5328e-06	-0.45238	-4.76663e-14	-0.90293	6.5163e-06	-0.45174
1.48854	1.0499	1.48854	1.08442	1.48854	1.12725	1.48854	1.18094	1.48854	1.2473			1.48854	1.3142	1.48854	1.13138	1.48854	0.94888	1.48854	0.75217																			-4.22808e-15	-1.50794	-2.98243e-05	-0.71642	-1.10831e-05	-0.41512	-6.53954e-06	-0.45264	-4.75438e-14	-0.90476	6.52607e-06	-0.45212
1.49153	1.0493	1.49153	1.08384	1.49153	1.12671	1.49153	1.18047	1.49153	1.24695			1.49153	1.31403	1.49153	1.13084	1.49153	0.94823	1.49153	0.75189																			-3.75519e-15	-1.51099	-2.99863e-05	-0.71773	-1.11039e-05	-0.41562	-6.54935e-06	-0.45302	-4.74187e-14	-0.90659	6.5328e-06	-0.45238
1.49452	1.04869	1.49452	1.08326	1.49452	1.12617	1.49452	1.18	1.49452	1.24661			1.49452	1.31387	1.49452	1.13031	1.49452	0.94759	1.49452	0.7516																			-3.27613e-15	-1.51404	-3.02037e-05	-0.71947	-1.11477e-05	-0.41667	-6.58014e-06	-0.45421	-4.72911e-14	-0.90842	6.58014e-06	-0.45421
1.49752	1.04808	1.49752	1.08268	1.49752	1.12563	1.49752	1.17953	1.49752	1.24627			1.49752	1.3137	1.49752	1.12977	1.49752	0.94694	1.49752	0.75132																			-2.79089e-15	-1.51709	-3.03678e-05	-0.72078	-1.12247e-05	-0.4185	-6.62786e-06	-0.45604	-4.71609e-14	-0.91026	6.61109e-06	-0.4554
1.50051	1.04748	1.50051	1.0821	1.50051	1.12509	1.50051	1.17906	1.50051	1.24592			1.50051	1.31354	1.50051	1.12924	1.50051	0.9463	1.50051	0.75104																			-2.29947e-15	-1.52015	-3.0588e-05	-0.72253	-1.12367e-05	-0.41878	-6.63471e-06	-0.45631	-4.70283e-14	-0.91209	6.62102e-06	-0.45578
1.5035	1.04688	1.5035	1.08152	1.5035	1.12456	1.5035	1.1786	1.5035	1.24558			1.5035	1.31337	1.5035	1.12871	1.5035	0.94566	1.5035	0.75076																			-1.8032e-15	-1.5232	-3.07543e-05	-0.72384	-1.12579e-05	-0.41928	-6.64468e-06	-0.45669	-4.6893e-14	-0.91392	6.62786e-06	-0.45604
1.5065	1.04627	1.5065	1.08094	1.5065	1.12402	1.5065	1.17813	1.5065	1.24523			1.5065	1.31321	1.5065	1.12817	1.5065	0.94502	1.5065	0.75048																			-1.30145e-15	-1.52625	-3.09774e-05	-0.72558	-1.13023e-05	-0.42033	-6.67596e-06	-0.45788	-4.67552e-14	-0.91575	6.67596e-06	-0.45788
1.50949	1.04567	1.50949	1.08036	1.50949	1.12348	1.50949	1.17766	1.50949	1.24489			1.50949	1.31304	1.50949	1.12764	1.50949	0.94438	1.50949	0.7502																			-7.94206e-16	-1.5293	-3.11457e-05	-0.72689	-1.13806e-05	-0.42216	-6.72444e-06	-0.45971	-4.6615e-14	-0.91758	6.7074e-06	-0.45907
1.51248	1.04507	1.51248	1.07979	1.51248	1.12294	1.51248	1.17719	1.51248	1.24454			1.51248	1.31288	1.51248	1.12711	1.51248	0.94374	1.51248	0.74992																			-2.8148e-16	-1.53236	-3.13716e-05	-0.72863	-1.13929e-05	-0.42245	-6.7314e-06	-0.45997	-4.64722e-14	-0.91941	6.71749e-06	-0.45945
1.51548	1.04447	1.51548	1.07921	1.51548	1.12241	1.51548	1.17673	1.51548	1.2442			1.51548	1.31271	1.51548	1.12658	1.51548	0.9431	1.51548	0.74964																			2.36732e-16	-1.53541	-3.15421e-05	-0.72994	-1.14144e-05	-0.42295	-6.74153e-06	-0.46035	-4.63268e-14	-0.92125	6.72444e-06	-0.45971
1.51847	1.04387	1.51847	1.07864	1.51847	1.12187	1.51847	1.17626	1.51847	1.24386			1.51847	1.31255	1.51847	1.12604	1.51847	0.94247	1.51847	0.74936																			7.6043e-16	-1.53846	-3.17709e-05	-0.73168	-1.14596e-05	-0.42399	-6.77333e-06	-0.46154	-4.61791e-14	-0.92308	6.77333e-06	-0.46154
1.52146	1.04327	1.52146	1.07806	1.52146	1.12134	1.52146	1.17579	1.52146	1.24351			1.52146	1.31238	1.52146	1.12551	1.52146	0.94183	1.52146	0.74909																			1.2887e-15	-1.54151	-3.19436e-05	-0.73299	-1.15393e-05	-0.42582	-6.82263e-06	-0.46337	-4.60289e-14	-0.92491	6.8053e-06	-0.46273
1.52445	1.04267	1.52445	1.07749	1.52445	1.1208	1.52445	1.17533	1.52445	1.24317			1.52445	1.31221	1.52445	1.12498	1.52445	0.9412	1.52445	0.74881																			1.82168e-15	-1.54457	-3.21753e-05	-0.73474	-1.15518e-05	-0.42611	-6.8297e-06	-0.46363	-4.58762e-14	-0.92674	6.81556e-06	-0.46311
1.52745	1.04208	1.52745	1.07691	1.52745	1.12027	1.52745	1.17486	1.52745	1.24282			1.52745	1.31205	1.52745	1.12445	1.52745	0.94057	1.52745	0.74854																			2.35938e-15	-1.54762	-3.23503e-05	-0.73605	-1.15736e-05	-0.42661	-6.84e-06	-0.46401	-4.57209e-14	-0.92857	6.82263e-06	-0.46337
1.53044	1.04148	1.53044	1.07634	1.53044	1.11973	1.53044	1.1744	1.53044	1.24248			1.53044	1.31188	1.53044	1.12392	1.53044	0.93993	1.53044	0.74826																			2.9018e-15	-1.55067	-3.25852e-05	-0.73779	-1.16196e-05	-0.42766	-6.87233e-06	-0.4652	-4.55633e-14	-0.9304	6.87233e-06	-0.4652
1.53343	1.04088	1.53343	1.07577	1.53343	1.1192	1.53343	1.17393	1.53343	1.24213			1.53343	1.31171	1.53343	1.1234	1.53343	0.9393	1.53343	0.74799																			3.44894e-15	-1.55372	-3.27624e-05	-0.7391	-1.17007e-05	-0.42949	-6.92243e-06	-0.46703	-4.54031e-14	-0.93223	6.90483e-06	-0.46639
1.53643	1.04029	1.53643	1.0752	1.53643	1.11867	1.53643	1.17346	1.53643	1.24179			1.53643	1.31155	1.53643	1.12287	1.53643	0.93868	1.53643	0.74772																			4.0008e-15	-1.55678	-3.30003e-05	-0.74084	-1.17134e-05	-0.42977	-6.92963e-06	-0.46729	-4.52405e-14	-0.93407	6.91525e-06	-0.46677
1.53942	1.0397	1.53942	1.07463	1.53942	1.11814	1.53942	1.173	1.53942	1.24144			1.53942	1.31138	1.53942	1.12234	1.53942	0.93805	1.53942	0.74744																			4.55979e-15	-1.55983	-3.31799e-05	-0.74215	-1.17356e-05	-0.43027	-6.94009e-06	-0.46767	-4.50753e-14	-0.9359	6.92243e-06	-0.46703
1.54241	1.0391	1.54241	1.07406	1.54241	1.1176	1.54241	1.17253	1.54241	1.2411			1.54241	1.31121	1.54241	1.12181	1.54241	0.93742	1.54241	0.74717																			5.12286e-15	-1.56288	-3.34208e-05	-0.74389	-1.17824e-05	-0.43132	-6.97295e-06	-0.46886	-4.49077e-14	-0.93773	6.97295e-06	-0.46886
1.54541	1.03851	1.54541	1.07349	1.54541	1.11707	1.54541	1.17207	1.54541	1.24075			1.54541	1.31104	1.54541	1.12129	1.54541	0.9368	1.54541	0.7469																			5.69002e-15	-1.56593	-3.36027e-05	-0.7452	-1.18649e-05	-0.43315	-7.02386e-06	-0.4707	-4.47379e-14	-0.93956	7.00597e-06	-0.47005
1.5484	1.03792	1.5484	1.07292	1.5484	1.11654	1.5484	1.17161	1.5484	1.24041			1.5484	1.31088	1.5484	1.12076	1.5484	0.93617	1.5484	0.74663																			6.26125e-15	-1.56899	-3.38467e-05	-0.74695	-1.18778e-05	-0.43344	-7.03117e-06	-0.47096	-4.45656e-14	-0.94139	7.01656e-06	-0.47043
1.55139	1.03733	1.55139	1.07235	1.55139	1.11601	1.55139	1.17114	1.55139	1.24006			1.55139	1.31071	1.55139	1.12023	1.55139	0.93555	1.55139	0.74636																			6.83656e-15	-1.57204	-3.40308e-05	-0.74826	-1.19004e-05	-0.43394	-7.0418e-06	-0.47134	-4.43908e-14	-0.94322	7.02386e-06	-0.4707
1.55438	1.03674	1.55438	1.07178	1.55438	1.11548	1.55438	1.17068	1.55438	1.23972			1.55438	1.31054	1.55438	1.11971	1.55438	0.93493	1.55438	0.7461																			7.41595e-15	-1.57509	-3.42778e-05	-0.75	-1.1948e-05	-0.43498	-7.07518e-06	-0.47253	-4.42137e-14	-0.94505	7.07518e-06	-0.47253
1.55738	1.03615	1.55738	1.07121	1.55738	1.11495	1.55738	1.17021	1.55738	1.23937			1.55738	1.31037	1.55738	1.11918	1.55738	0.9343	1.55738	0.74583																			7.99671e-15	-1.57814	-3.44644e-05	-0.75131	-1.20318e-05	-0.43681	-7.12691e-06	-0.47436	-4.40341e-14	-0.94689	7.10873e-06	-0.47372
1.56037	1.03556	1.56037	1.07065	1.56037	1.11442	1.56037	1.16975	1.56037	1.23903			1.56037	1.3102	1.56037	1.11866	1.56037	0.93368	1.56037	0.74556																			8.58074e-15	-1.5812	-3.47147e-05	-0.75305	-1.20449e-05	-0.4371	-7.13433e-06	-0.47462	-4.38521e-14	-0.94872	7.1195e-06	-0.4741
1.56336	1.03497	1.56336	1.07008	1.56336	1.1139	1.56336	1.16929	1.56336	1.23868			1.56336	1.31004	1.56336	1.11813	1.56336	0.93307	1.56336	0.7453																			9.16804e-15	-1.58425	-3.49037e-05	-0.75436	-1.20679e-05	-0.4376	-7.14514e-06	-0.475	-4.36676e-14	-0.95055	7.12691e-06	-0.47436
1.56636	1.03439	1.56636	1.06952	1.56636	1.11337	1.56636	1.16882	1.56636	1.23834			1.56636	1.30987	1.56636	1.11761	1.56636	0.93245	1.56636	0.74503																			9.75861e-15	-1.5873	-3.51573e-05	-0.75611	-1.21162e-05	-0.43864	-7.17904e-06	-0.47619	-4.34807e-14	-0.95238	7.17904e-06	-0.47619
1.56935	1.0338	1.56935	1.06895	1.56935	1.11284	1.56935	1.16836	1.56935	1.23799			1.56935	1.3097	1.56935	1.11709	1.56935	0.93183	1.56935	0.74477																			1.03524e-14	-1.59035	-3.53487e-05	-0.75741	-1.22014e-05	-0.44048	-7.2316e-06	-0.47802	-4.32916e-14	-0.95421	7.21313e-06	-0.47738
1.57234	1.03322	1.57234	1.06839	1.57234	1.11231	1.57234	1.1679	1.57234	1.23764			1.57234	1.30953	1.57234	1.11656	1.57234	0.93122	1.57234	0.7445																			1.09496e-14	-1.59341	-3.56056e-05	-0.75916	-1.22148e-05	-0.44076	-7.23914e-06	-0.47828	-4.31e-14	-0.95604	7.22406e-06	-0.47776
1.57534	1.03263	1.57534	1.06783	1.57534	1.11179	1.57534	1.16744	1.57534	1.2373			1.57534	1.30936	1.57534	1.11604	1.57534	0.9306	1.57534	0.74424																			1.1551e-14	-1.59646	-3.57996e-05	-0.76047	-1.22382e-05	-0.44126	-7.25012e-06	-0.47866	-4.29062e-14	-0.95788	7.2316e-06	-0.47802
1.57833	1.03205	1.57833	1.06727	1.57833	1.11126	1.57833	1.16698	1.57833	1.23695			1.57833	1.30919	1.57833	1.11552	1.57833	0.92999	1.57833	0.74398																			1.21549e-14	-1.59951	-3.60598e-05	-0.76221	-1.22873e-05	-0.44231	-7.28458e-06	-0.47985	-4.27101e-14	-0.95971	7.28458e-06	-0.47985
1.58132	1.03147	1.58132	1.0667	1.58132	1.11074	1.58132	1.16651	1.58132	1.23661			1.58132	1.30902	1.58132	1.115	1.58132	0.92938	1.58132	0.74371																			1.27613e-14	-1.60256	-3.62562e-05	-0.76352	-1.2374e-05	-0.44414	-7.33801e-06	-0.48168	-4.25116e-14	-0.96154	7.31923e-06	-0.48104
1.58431	1.03089	1.58431	1.06614	1.58431	1.11021	1.58431	1.16605	1.58431	1.23626			1.58431	1.30885	1.58431	1.11448	1.58431	0.92877	1.58431	0.74345																			1.33701e-14	-1.60562	-3.65197e-05	-0.76526	-1.23876e-05	-0.44442	-7.34568e-06	-0.48195	-4.23106e-14	-0.96337	7.33035e-06	-0.48142
1.58731	1.0303	1.58731	1.06558	1.58731	1.10969	1.58731	1.16559	1.58731	1.23592			1.58731	1.30868	1.58731	1.11396	1.58731	0.92816	1.58731	0.74319																			1.39813e-14	-1.60867	-3.67185e-05	-0.76657	-1.24114e-05	-0.44492	-7.35684e-06	-0.48233	-4.21075e-14	-0.9652	7.33801e-06	-0.48168
1.5903	1.02972	1.5903	1.06502	1.5903	1.10916	1.5903	1.16513	1.5903	1.23557			1.5903	1.30851	1.5903	1.11344	1.5903	0.92755	1.5903	0.74293																			1.4595e-14	-1.61172	-3.69853e-05	-0.76832	-1.24614e-05	-0.44597	-7.39187e-06	-0.48352	-4.19021e-14	-0.96703	7.39187e-06	-0.48352
1.59329	1.02915	1.59329	1.06447	1.59329	1.10864	1.59329	1.16467	1.59329	1.23523			1.59329	1.30834	1.59329	1.11292	1.59329	0.92694	1.59329	0.74267																			1.52093e-14	-1.61477	-3.71868e-05	-0.76962	-1.25495e-05	-0.4478	-7.44616e-06	-0.48535	-4.16942e-14	-0.96886	7.42708e-06	-0.48471
1.59629	1.02857	1.59629	1.06391	1.59629	1.10812	1.59629	1.16421	1.59629	1.23488			1.59629	1.30817	1.59629	1.1124	1.59629	0.92633	1.59629	0.74242																			1.5825e-14	-1.61783	-3.74571e-05	-0.77137	-1.25633e-05	-0.44809	-7.45396e-06	-0.48561	-4.1484e-14	-0.9707	7.43838e-06	-0.48509
1.59928	1.02799	1.59928	1.06335	1.59928	1.10759	1.59928	1.16375	1.59928	1.23453			1.59928	1.308	1.59928	1.11188	1.59928	0.92573	1.59928	0.74216																			1.64422e-14	-1.62088	-3.76612e-05	-0.77268	-1.25875e-05	-0.44859	-7.4653e-06	-0.48599	-4.12715e-14	-0.97253	7.44616e-06	-0.48535
1.60227	1.02741	1.60227	1.06279	1.60227	1.10707	1.60227	1.16329	1.60227	1.23419			1.60227	1.30783	1.60227	1.11136	1.60227	0.92512	1.60227	0.7419																			1.70609e-14	-1.62393	-3.79351e-05	-0.77442	-1.26384e-05	-0.44963	-7.5009e-06	-0.48718	-4.10568e-14	-0.97436	7.5009e-06	-0.48718
1.60527	1.02684	1.60527	1.06224	1.60527	1.10655	1.60527	1.16283	1.60527	1.23384			1.60527	1.30766	1.60527	1.11085	1.60527	0.92452	1.60527	0.74164																			1.76811e-14	-1.62698	-3.81418e-05	-0.77573	-1.2728e-05	-0.45147	-7.55606e-06	-0.48901	-4.08398e-14	-0.97619	7.53668e-06	-0.48837
1.60826	1.02626	1.60826	1.06168	1.60826	1.10603	1.60826	1.16237	1.60826	1.2335			1.60826	1.30749	1.60826	1.11033	1.60826	0.92392	1.60826	0.74139																			1.83027e-14	-1.63004	-3.84193e-05	-0.77747	-1.2742e-05	-0.45175	-7.56398e-06	-0.48927	-4.06206e-14	-0.97802	7.54816e-06	-0.48875
1.61125	1.02569	1.61125	1.06113	1.61125	1.10551	1.61125	1.16191	1.61125	1.23315			1.61125	1.30731	1.61125	1.10981	1.61125	0.92331	1.61125	0.74113																			1.89282e-14	-1.63309	-3.86287e-05	-0.77878	-1.27666e-05	-0.45225	-7.5755e-06	-0.48965	-4.03993e-14	-0.97985	7.55606e-06	-0.48901
1.61424	1.02511	1.61424	1.06057	1.61424	1.10499	1.61424	1.16145	1.61424	1.2328			1.61424	1.30714	1.61424	1.1093	1.61424	0.92271	1.61424	0.74088																			1.95545e-14	-1.63614	-3.89097e-05	-0.78053	-1.28183e-05	-0.4533	-7.61167e-06	-0.49084	-4.01756e-14	-0.98168	7.61167e-06	-0.49084
1.61724	1.02454	1.61724	1.06002	1.61724	1.10447	1.61724	1.16099	1.61724	1.23246			1.61724	1.30697	1.61724	1.10878	1.61724	0.92212	1.61724	0.74063																			2.01815e-14	-1.63919	-3.91218e-05	-0.78183	-1.29094e-05	-0.45513	-7.66771e-06	-0.49267	-3.99497e-14	-0.98352	7.64802e-06	-0.49203
1.62023	1.02397	1.62023	1.05947	1.62023	1.10395	1.62023	1.16053	1.62023	1.23211			1.62023	1.3068	1.62023	1.10827	1.62023	0.92152	1.62023	0.74037																			2.08093e-14	-1.64225	-3.94063e-05	-0.78358	-1.29236e-05	-0.45541	-7.67575e-06	-0.49294	-3.97217e-14	-0.98535	7.65967e-06	-0.49241
1.62322	1.0234	1.62322	1.05892	1.62322	1.10343	1.62322	1.16008	1.62322	1.23177			1.62322	1.30663	1.62322	1.10775	1.62322	0.92092	1.62322	0.74012																			2.14378e-14	-1.6453	-3.96211e-05	-0.78489	-1.29486e-05	-0.45591	-7.68745e-06	-0.49332	-3.94913e-14	-0.98718	7.66771e-06	-0.49267
1.62622	1.02283	1.62622	1.05837	1.62622	1.10291	1.62622	1.15962	1.62622	1.23142			1.62622	1.30645	1.62622	1.10724	1.62622	0.92032	1.62622	0.73987																			2.20671e-14	-1.64835	-3.99092e-05	-0.78663	-1.30012e-05	-0.45696	-7.72418e-06	-0.49451	-3.92587e-14	-0.98901	7.72418e-06	-0.49451
1.62921	1.02226	1.62921	1.05781	1.62921	1.1024	1.62921	1.15916	1.62921	1.23108			1.62921	1.30628	1.62921	1.10672	1.62921	0.91973	1.62921	0.73962																			2.26932e-14	-1.6514	-4.01267e-05	-0.78794	-1.30937e-05	-0.45879	-7.78111e-06	-0.49634	-3.90238e-14	-0.99084	7.7611e-06	-0.4957
1.6322	1.02169	1.6322	1.05726	1.6322	1.10188	1.6322	1.1587	1.6322	1.23073			1.6322	1.30611	1.6322	1.10621	1.6322	0.91914	1.6322	0.73937																			2.33188e-14	-1.65446	-4.04186e-05	-0.78968	-1.31082e-05	-0.45908	-7.78928e-06	-0.4966	-3.8787e-14	-0.99267	7.77295e-06	-0.49608
1.6352	1.02112	1.6352	1.05672	1.6352	1.10136	1.6352	1.15825	1.6352	1.23038			1.6352	1.30594	1.6352	1.1057	1.6352	0.91854	1.6352	0.73912																			2.3944e-14	-1.65751	-4.0639e-05	-0.79099	-1.31336e-05	-0.45958	-7.80117e-06	-0.49698	-3.8548e-14	-0.99451	7.78111e-06	-0.49634
1.63819	1.02055	1.63819	1.05617	1.63819	1.10085	1.63819	1.15779	1.63819	1.23004			1.63819	1.30576	1.63819	1.10519	1.63819	0.91795	1.63819	0.73887																			2.45688e-14	-1.66056	-4.09348e-05	-0.79274	-1.31871e-05	-0.46062	-7.83851e-06	-0.49817	-3.83067e-14	-0.99634	7.83851e-06	-0.49817
1.64118	1.01999	1.64118	1.05562	1.64118	1.10033	1.64118	1.15733	1.64118	1.22969			1.64118	1.30559	1.64118	1.10467	1.64118	0.91736	1.64118	0.73862																			2.51931e-14	-1.66361	-4.1158e-05	-0.79404	-1.32812e-05	-0.46245	-7.89637e-06	-0.5	-3.80636e-14	-0.99817	7.87604e-06	-0.49936
1.64417	1.01942	1.64417	1.05507	1.64417	1.09982	1.64417	1.15688	1.64417	1.22935			1.64417	1.30542	1.64417	1.10416	1.64417	0.91677	1.64417	0.73837																			2.5817e-14	-1.66667	-4.14576e-05	-0.79579	-1.32959e-05	-0.46274	-7.90468e-06	-0.50026	-3.78181e-14	-1	7.88808e-06	-0.49974
1.64717	1.01886	1.64717	1.05453	1.64717	1.0993	1.64717	1.15642	1.64717	1.229			1.64717	1.30524	1.64717	1.10365	1.64717	0.91618	1.64717	0.73813																			2.64448e-14	-1.66972	-4.16837e-05	-0.7971	-1.33218e-05	-0.46324	-7.91676e-06	-0.50064	-3.75705e-14	-1.00183	7.89637e-06	-0.5
1.65016	1.01829	1.65016	1.05398	1.65016	1.09879	1.65016	1.15597	1.65016	1.22865			1.65016	1.30507	1.65016	1.10314	1.65016	0.91559	1.65016	0.73788																			2.70715e-14	-1.67277	-4.19872e-05	-0.79884	-1.33761e-05	-0.46429	-7.95471e-06	-0.50183	-3.7321e-14	-1.00366	7.95471e-06	-0.50183
1.65315	1.01773	1.65315	1.05343	1.65315	1.09828	1.65315	1.15551	1.65315	1.22831			1.65315	1.3049	1.65315	1.10263	1.65315	0.91501	1.65315	0.73763																			2.76971e-14	-1.67582	-4.22162e-05	-0.80015	-1.34718e-05	-0.46612	-8.01351e-06	-0.50366	-3.70692e-14	-1.00549	7.99285e-06	-0.50302
1.65615	1.01717	1.65615	1.05289	1.65615	1.09776	1.65615	1.15506	1.65615	1.22796			1.65615	1.30472	1.65615	1.10212	1.65615	0.91442	1.65615	0.73739																			2.83216e-14	-1.67888	-4.25235e-05	-0.80189	-1.34868e-05	-0.4664	-8.02195e-06	-0.50392	-3.68153e-14	-1.00733	8.00508e-06	-0.5034
1.65914	1.0166	1.65914	1.05235	1.65914	1.09725	1.65914	1.1546	1.65914	1.22762			1.65914	1.30455	1.65914	1.10161	1.65914	0.91384	1.65914	0.73714																			2.89449e-14	-1.68193	-4.27554e-05	-0.8032	-1.35131e-05	-0.4669	-8.03423e-06	-0.5043	-3.65592e-14	-1.00916	8.01351e-06	-0.50366
1.66213	1.01604	1.66213	1.0518	1.66213	1.09674	1.66213	1.15415	1.66213	1.22727			1.66213	1.30438	1.66213	1.10111	1.66213	0.91326	1.66213	0.7369																			2.95672e-14	-1.68498	-4.30665e-05	-0.80495	-1.35683e-05	-0.46795	-8.07278e-06	-0.50549	-3.63013e-14	-1.01099	8.07278e-06	-0.50549
1.66513	1.01548	1.66513	1.05126	1.66513	1.09623	1.66513	1.15369	1.66513	1.22692			1.66513	1.3042	1.66513	1.1006	1.66513	0.91267	1.66513	0.73666																			3.01859e-14	-1.68803	-4.33013e-05	-0.80625	-1.36656e-05	-0.46978	-8.13252e-06	-0.50733	-3.60414e-14	-1.01282	8.11153e-06	-0.50668
1.66812	1.01492	1.66812	1.05072	1.66812	1.09572	1.66812	1.15324	1.66812	1.22658			1.66812	1.30403	1.66812	1.10009	1.66812	0.91209	1.66812	0.73641																			3.08025e-14	-1.69109	-4.36165e-05	-0.808	-1.36809e-05	-0.47007	-8.1411e-06	-0.50759	-3.57794e-14	-1.01465	8.12396e-06	-0.50706
1.67111	1.01436	1.67111	1.05018	1.67111	1.09521	1.67111	1.15278	1.67111	1.22623			1.67111	1.30385	1.67111	1.09958	1.67111	0.91151	1.67111	0.73617																			3.1417e-14	-1.69414	-4.38545e-05	-0.80931	-1.37076e-05	-0.47057	-8.15357e-06	-0.50797	-3.55153e-14	-1.01648	8.13252e-06	-0.50733
1.6741	1.01381	1.6741	1.04964	1.6741	1.0947	1.6741	1.15233	1.6741	1.22588			1.6741	1.30368	1.6741	1.09908	1.6741	0.91093	1.6741	0.73593																			3.20294e-14	-1.69719	-4.41739e-05	-0.81105	-1.37637e-05	-0.47161	-8.19273e-06	-0.50916	-3.52493e-14	-1.01832	8.19273e-06	-0.50916
1.6771	1.01325	1.6771	1.0491	1.6771	1.09419	1.6771	1.15188	1.6771	1.22554			1.6771	1.3035	1.6771	1.09857	1.6771	0.91035	1.6771	0.73569																			3.26397e-14	-1.70024	-4.44149e-05	-0.81236	-1.38626e-05	-0.47344	-8.25341e-06	-0.51099	-3.49814e-14	-1.02015	8.23209e-06	-0.51035
1.68009	1.01269	1.68009	1.04856	1.68009	1.09368	1.68009	1.15143	1.68009	1.22519			1.68009	1.30333	1.68009	1.09807	1.68009	0.90978	1.68009	0.73545																			3.32479e-14	-1.7033	-4.47384e-05	-0.8141	-1.38781e-05	-0.47373	-8.26212e-06	-0.51125	-3.47114e-14	-1.02198	8.24471e-06	-0.51073
1.68308	1.01214	1.68308	1.04802	1.68308	1.09317	1.68308	1.15097	1.68308	1.22485			1.68308	1.30315	1.68308	1.09756	1.68308	0.9092	1.68308	0.73521																			3.38527e-14	-1.70635	-4.49826e-05	-0.81541	-1.39052e-05	-0.47423	-8.27479e-06	-0.51163	-3.44393e-14	-1.02381	8.25341e-06	-0.51099
1.68608	1.01158	1.68608	1.04748	1.68608	1.09266	1.68608	1.15052	1.68608	1.2245			1.68608	1.30298	1.68608	1.09706	1.68608	0.90862	1.68608	0.73497																			3.44546e-14	-1.7094	-4.53103e-05	-0.81716	-1.39623e-05	-0.47527	-8.31456e-06	-0.51282	-3.41653e-14	-1.02564	8.31456e-06	-0.51282
1.68907	1.01103	1.68907	1.04694	1.68907	1.09215	1.68907	1.15007	1.68907	1.22415			1.68907	1.3028	1.68907	1.09655	1.68907	0.90805	1.68907	0.73473																			3.50537e-14	-1.71245	-4.55575e-05	-0.81846	-1.40627e-05	-0.47711	-8.3762e-06	-0.51465	-3.38894e-14	-1.02747	8.35453e-06	-0.51401
1.69206	1.01047	1.69206	1.04641	1.69206	1.09165	1.69206	1.14962	1.69206	1.22381			1.69206	1.30262	1.69206	1.09605	1.69206	0.90748	1.69206	0.73449																			3.56499e-14	-1.71551	-4.58893e-05	-0.82021	-1.40784e-05	-0.47739	-8.38504e-06	-0.51491	-3.36115e-14	-1.0293	8.36736e-06	-0.51439
1.69506	1.00992	1.69506	1.04587	1.69506	1.09114	1.69506	1.14917	1.69506	1.22346			1.69506	1.30245	1.69506	1.09555	1.69506	0.9069	1.69506	0.73426																			3.62432e-14	-1.71856	-4.61397e-05	-0.82152	-1.4106e-05	-0.47789	-8.39792e-06	-0.51529	-3.3332e-14	-1.03114	8.3762e-06	-0.51465
1.69805	1.00937	1.69805	1.04533	1.69805	1.09064	1.69805	1.14871	1.69805	1.22312			1.69805	1.30227	1.69805	1.09504	1.69805	0.90633	1.69805	0.73402																			3.68337e-14	-1.72161	-4.64756e-05	-0.82326	-1.4164e-05	-0.47894	-8.43834e-06	-0.51648	-3.30504e-14	-1.03297	8.43834e-06	-0.51648
1.70104	1.00882	1.70104	1.0448	1.70104	1.09013	1.70104	1.14826	1.70104	1.22277			1.70104	1.3021	1.70104	1.09454	1.70104	0.90576	1.70104	0.73378																			3.74222e-14	-1.72466	-4.67292e-05	-0.82457	-1.42662e-05	-0.48077	-8.50098e-06	-0.51832	-3.27669e-14	-1.0348	8.47897e-06	-0.51767
1.70403	1.00827	1.70403	1.04427	1.70403	1.08962	1.70403	1.14781	1.70403	1.22242			1.70403	1.30192	1.70403	1.09404	1.70403	0.90519	1.70403	0.73355																			3.8007e-14	-1.72772	-4.70696e-05	-0.82631	-1.42822e-05	-0.48105	-8.50997e-06	-0.51858	-3.24817e-14	-1.03663	8.492e-06	-0.51805
1.70703	1.00772	1.70703	1.04373	1.70703	1.08912	1.70703	1.14736	1.70703	1.22208			1.70703	1.30174	1.70703	1.09354	1.70703	0.90463	1.70703	0.73331																			3.85882e-14	-1.73077	-4.73265e-05	-0.82762	-1.43103e-05	-0.48155	-8.52306e-06	-0.51896	-3.21946e-14	-1.03846	8.50098e-06	-0.51832
1.71002	1.00717	1.71002	1.0432	1.71002	1.08862	1.71002	1.14691	1.71002	1.22173			1.71002	1.30157	1.71002	1.09304	1.71002	0.90406	1.71002	0.73308																			3.91658e-14	-1.73382	-4.76713e-05	-0.82937	-1.43692e-05	-0.4826	-8.56413e-06	-0.52015	-3.19056e-14	-1.04029	8.56413e-06	-0.52015
1.71301	1.00662	1.71301	1.04267	1.71301	1.08811	1.71301	1.14646	1.71301	1.22139			1.71301	1.30139	1.71301	1.09254	1.71301	0.90349	1.71301	0.73285																			3.97397e-14	-1.73687	-4.79316e-05	-0.83067	-1.44731e-05	-0.48443	-8.62778e-06	-0.52198	-3.16148e-14	-1.04212	8.60542e-06	-0.52134
1.71601	1.00607	1.71601	1.04214	1.71601	1.08761	1.71601	1.14601	1.71601	1.22104			1.71601	1.30121	1.71601	1.09204	1.71601	0.90293	1.71601	0.73261																			4.03099e-14	-1.73993	-4.82809e-05	-0.83242	-1.44893e-05	-0.48472	-8.63692e-06	-0.52224	-3.1322e-14	-1.04396	8.61866e-06	-0.52172
1.719	1.00553	1.719	1.04161	1.719	1.08711	1.719	1.14556	1.719	1.22069			1.719	1.30104	1.719	1.09154	1.719	0.90236	1.719	0.73238																			4.08764e-14	-1.74298	-4.85446e-05	-0.83373	-1.45179e-05	-0.48522	-8.65021e-06	-0.52262	-3.10276e-14	-1.04579	8.62778e-06	-0.52198
1.72199	1.00498	1.72199	1.04107	1.72199	1.08661	1.72199	1.14512	1.72199	1.22035			1.72199	1.30086	1.72199	1.09104	1.72199	0.9018	1.72199	0.73215																			4.14385e-14	-1.74603	-4.88983e-05	-0.83547	-1.45778e-05	-0.48626	-8.69194e-06	-0.52381	-3.07312e-14	-1.04762	8.69194e-06	-0.52381
1.72498	1.00444	1.72498	1.04055	1.72498	1.0861	1.72498	1.14467	1.72498	1.22			1.72498	1.30068	1.72498	1.09054	1.72498	0.90124	1.72498	0.73192																			4.19962e-14	-1.74908	-4.91653e-05	-0.83678	-1.46834e-05	-0.4881	-8.75661e-06	-0.52564	-3.04334e-14	-1.04945	8.73389e-06	-0.525
1.72798	1.00389	1.72798	1.04002	1.72798	1.0856	1.72798	1.14422	1.72798	1.21966			1.72798	1.3005	1.72798	1.09005	1.72798	0.90068	1.72798	0.73169																			4.25493e-14	-1.75214	-4.95235e-05	-0.83852	-1.46999e-05	-0.48838	-8.76589e-06	-0.5259	-3.01338e-14	-1.05128	8.74734e-06	-0.52538
1.73097	1.00335	1.73097	1.03949	1.73097	1.0851	1.73097	1.14377	1.73097	1.21931			1.73097	1.30033	1.73097	1.08955	1.73097	0.90011	1.73097	0.73145																			4.3098e-14	-1.75519	-4.97939e-05	-0.83983	-1.47289e-05	-0.48888	-8.77939e-06	-0.52628	-2.98324e-14	-1.05311	8.75661e-06	-0.52564
1.73396	1.00281	1.73396	1.03896	1.73396	1.0846	1.73396	1.14332	1.73396	1.21897			1.73396	1.30015	1.73396	1.08905	1.73396	0.89956	1.73396	0.73123																			4.36423e-14	-1.75824	-5.01566e-05	-0.84158	-1.47898e-05	-0.48993	-8.82178e-06	-0.52747	-2.95292e-14	-1.05495	8.82178e-06	-0.52747
1.73696	1.00227	1.73696	1.03843	1.73696	1.0841	1.73696	1.14288	1.73696	1.21862			1.73696	1.29997	1.73696	1.08856	1.73696	0.899	1.73696	0.731																			4.41793e-14	-1.76129	-5.04304e-05	-0.84288	-1.4897e-05	-0.49176	-8.88745e-06	-0.5293	-2.92244e-14	-1.05678	8.86438e-06	-0.52866
1.73995	1.00172	1.73995	1.03791	1.73995	1.08361	1.73995	1.14243	1.73995	1.21827			1.73995	1.29979	1.73995	1.08806	1.73995	0.89844	1.73995	0.73077																			4.47109e-14	-1.76435	-5.07978e-05	-0.84463	-1.49138e-05	-0.49204	-8.89687e-06	-0.52957	-2.89178e-14	-1.05861	8.87804e-06	-0.52904
1.74294	1.00118	1.74294	1.03738	1.74294	1.08311	1.74294	1.14198	1.74294	1.21793			1.74294	1.29961	1.74294	1.08757	1.74294	0.89788	1.74294	0.73054																			4.52371e-14	-1.7674	-5.10753e-05	-0.84594	-1.49433e-05	-0.49254	-8.91059e-06	-0.52995	-2.86095e-14	-1.06044	8.88745e-06	-0.5293
1.74594	1.00064	1.74594	1.03686	1.74594	1.08261	1.74594	1.14154	1.74594	1.21758			1.74594	1.29944	1.74594	1.08707	1.74594	0.89733	1.74594	0.73031																			4.5758e-14	-1.77045	-5.14476e-05	-0.84768	-1.50051e-05	-0.49359	-8.95363e-06	-0.53114	-2.82995e-14	-1.06227	8.95363e-06	-0.53114
1.74893	1.0001	1.74893	1.03633	1.74893	1.08211	1.74893	1.14109	1.74893	1.21724			1.74893	1.29926	1.74893	1.08658	1.74893	0.89677	1.74893	0.73009																			4.62735e-14	-1.7735	-5.17286e-05	-0.84899	-1.51141e-05	-0.49542	-9.02033e-06	-0.53297	-2.79879e-14	-1.0641	8.99689e-06	-0.53233
1.75192	0.99957	1.75192	1.03581	1.75192	1.08162	1.75192	1.14064	1.75192	1.21689			1.75192	1.29908	1.75192	1.08608	1.75192	0.89622	1.75192	0.72986																			4.67836e-14	-1.77656	-5.21057e-05	-0.85073	-1.51312e-05	-0.49571	-9.02991e-06	-0.53323	-2.76747e-14	-1.06593	9.01077e-06	-0.53271
1.75491	0.99903	1.75491	1.03529	1.75491	1.08112	1.75491	1.1402	1.75491	1.21655			1.75491	1.2989	1.75491	1.08559	1.75491	0.89567	1.75491	0.72963																			4.72896e-14	-1.77961	-5.23904e-05	-0.85204	-1.51611e-05	-0.49621	-9.04384e-06	-0.53361	-2.736e-14	-1.06777	9.02033e-06	-0.53297
1.75791	0.99849	1.75791	1.03476	1.75791	1.08062	1.75791	1.13975	1.75791	1.2162			1.75791	1.29872	1.75791	1.0851	1.75791	0.89511	1.75791	0.72941																			4.77895e-14	-1.78266	-5.27723e-05	-0.85379	-1.5224e-05	-0.49725	-9.08758e-06	-0.5348	-2.70438e-14	-1.0696	9.08758e-06	-0.5348
1.7609	0.99796	1.7609	1.03424	1.7609	1.08013	1.7609	1.13931	1.7609	1.21585			1.7609	1.29854	1.7609	1.08461	1.7609	0.89456	1.7609	0.72918																			4.82832e-14	-1.78571	-5.30606e-05	-0.85509	-1.53348e-05	-0.49908	-9.15537e-06	-0.53663	-2.67257e-14	-1.07143	9.13155e-06	-0.53599
1.76389	0.99742	1.76389	1.03372	1.76389	1.07963	1.76389	1.13886	1.76389	1.21551			1.76389	1.29836	1.76389	1.08411	1.76389	0.89401	1.76389	0.72896																			4.87707e-14	-1.78877	-5.34473e-05	-0.85684	-1.53521e-05	-0.49937	-9.1651e-06	-0.53689	-2.64066e-14	-1.07326	9.14565e-06	-0.53637
1.76689	0.99689	1.76689	1.0332	1.76689	1.07914	1.76689	1.13842	1.76689	1.21516			1.76689	1.29818	1.76689	1.08362	1.76689	0.89346	1.76689	0.72874																			4.92521e-14	-1.79182	-5.37392e-05	-0.85815	-1.53826e-05	-0.49987	-9.17926e-06	-0.53727	-2.60855e-14	-1.07509	9.15537e-06	-0.53663
1.76988	0.99635	1.76988	1.03268	1.76988	1.07864	1.76988	1.13797	1.76988	1.21482			1.76988	1.298	1.76988	1.08313	1.76988	0.89292	1.76988	0.72851																			4.97273e-14	-1.79487	-5.41308e-05	-0.85989	-1.54465e-05	-0.50092	-9.22371e-06	-0.53846	-2.57629e-14	-1.07692	9.22371e-06	-0.53846
1.77287	0.99582	1.77287	1.03216	1.77287	1.07815	1.77287	1.13753	1.77287	1.21447			1.77287	1.29782	1.77287	1.08264	1.77287	0.89237	1.77287	0.72829																			5.01958e-14	-1.79792	-5.44264e-05	-0.8612	-1.55591e-05	-0.50275	-9.29258e-06	-0.54029	-2.54388e-14	-1.07875	9.26838e-06	-0.53965
1.77587	0.99529	1.77587	1.03164	1.77587	1.07766	1.77587	1.13709	1.77587	1.21413			1.77587	1.29765	1.77587	1.08215	1.77587	0.89182	1.77587	0.72807																			5.06575e-14	-1.80098	-5.48232e-05	-0.86294	-1.55768e-05	-0.50303	-9.30247e-06	-0.54055	-2.51131e-14	-1.08059	9.28271e-06	-0.54003
1.77886	0.99476	1.77886	1.03113	1.77886	1.07717	1.77886	1.13664	1.77886	1.21378			1.77886	1.29747	1.77886	1.08166	1.77886	0.89128	1.77886	0.72785																			5.11123e-14	-1.80403	-5.51227e-05	-0.86425	-1.56077e-05	-0.50353	-9.31685e-06	-0.54093	-2.47862e-14	-1.08242	9.29258e-06	-0.54029
1.78185	0.99422	1.78185	1.03061	1.78185	1.07667	1.78185	1.1362	1.78185	1.21344			1.78185	1.29729	1.78185	1.08117	1.78185	0.89073	1.78185	0.72763																			5.15603e-14	-1.80708	-5.55246e-05	-0.866	-1.56727e-05	-0.50458	-9.36201e-06	-0.54212	-2.44576e-14	-1.08425	9.36201e-06	-0.54212
1.78484	0.99369	1.78484	1.03009	1.78484	1.07618	1.78484	1.13576	1.78484	1.21309			1.78484	1.29711	1.78484	1.08069	1.78484	0.89019	1.78484	0.7274																			5.20015e-14	-1.81013	-5.58281e-05	-0.8673	-1.57871e-05	-0.50641	-9.43197e-06	-0.54396	-2.41276e-14	-1.08608	9.40739e-06	-0.54331
1.78784	0.99317	1.78784	1.02958	1.78784	1.07569	1.78784	1.13532	1.78784	1.21275			1.78784	1.29692	1.78784	1.0802	1.78784	0.88965	1.78784	0.72718																			5.24359e-14	-1.81319	-5.62352e-05	-0.86905	-1.5805e-05	-0.5067	-9.44201e-06	-0.54422	-2.37964e-14	-1.08791	9.42194e-06	-0.54369
1.79083	0.99264	1.79083	1.02906	1.79083	1.0752	1.79083	1.13487	1.79083	1.2124			1.79083	1.29674	1.79083	1.07971	1.79083	0.88911	1.79083	0.72697																			5.28606e-14	-1.81624	-5.65425e-05	-0.87036	-1.58364e-05	-0.5072	-9.45662e-06	-0.5446	-2.34636e-14	-1.08974	9.43197e-06	-0.54396
1.79382	0.99211	1.79382	1.02855	1.79382	1.07471	1.79382	1.13443	1.79382	1.21206			1.79382	1.29656	1.79382	1.07922	1.79382	0.88857	1.79382	0.72675																			5.32778e-14	-1.81929	-5.69549e-05	-0.8721	-1.59025e-05	-0.50824	-9.50248e-06	-0.54579	-2.31297e-14	-1.09158	9.50248e-06	-0.54579
1.79682	0.99158	1.79682	1.02803	1.79682	1.07422	1.79682	1.13399	1.79682	1.21171			1.79682	1.29638	1.79682	1.07874	1.79682	0.88803	1.79682	0.72653																			5.36875e-14	-1.82234	-5.72661e-05	-0.87341	-1.60187e-05	-0.51007	-9.57353e-06	-0.54762	-2.27943e-14	-1.09341	9.54857e-06	-0.54698
1.79981	0.99105	1.79981	1.02752	1.79981	1.07373	1.79981	1.13355	1.79981	1.21137			1.79981	1.2962	1.79981	1.07825	1.79981	0.88749	1.79981	0.72631																			5.40896e-14	-1.8254	-5.76837e-05	-0.87515	-1.60369e-05	-0.51036	-9.58373e-06	-0.54788	-2.24576e-14	-1.09524	9.56335e-06	-0.54736
1.8028	0.99053	1.8028	1.02701	1.8028	1.07325	1.8028	1.13311	1.8028	1.21102			1.8028	1.29602	1.8028	1.07777	1.8028	0.88695	1.8028	0.72609																			5.44842e-14	-1.82845	-5.79988e-05	-0.87646	-1.60689e-05	-0.51086	-9.59857e-06	-0.54826	-2.21193e-14	-1.09707	9.57353e-06	-0.54762
1.8058	0.99	1.8058	1.02649	1.8058	1.07276	1.8058	1.13267	1.8058	1.21068			1.8058	1.29584	1.8058	1.07728	1.8058	0.88641	1.8058	0.72588																			5.48712e-14	-1.8315	-5.84216e-05	-0.87821	-1.61359e-05	-0.5119	-9.64513e-06	-0.54945	-2.17798e-14	-1.0989	9.64513e-06	-0.54945
1.80879	0.98948	1.80879	1.02598	1.80879	1.07227	1.80879	1.13223	1.80879	1.21033			1.80879	1.29566	1.80879	1.0768	1.80879	0.88588	1.80879	0.72566																			5.52549e-14	-1.83455	-5.87407e-05	-0.87951	-1.6254e-05	-0.51374	-9.71729e-06	-0.55128	-2.14387e-14	-1.10073	9.69193e-06	-0.55064
1.81178	0.98896	1.81178	1.02547	1.81178	1.07178	1.81178	1.13179	1.81178	1.20999			1.81178	1.29548	1.81178	1.07631	1.81178	0.88534	1.81178	0.72544																			5.56303e-14	-1.83761	-5.91691e-05	-0.88126	-1.62725e-05	-0.51402	-9.72765e-06	-0.55154	-2.10967e-14	-1.10256	9.70695e-06	-0.55102
1.81477	0.98843	1.81477	1.02496	1.81477	1.0713	1.81477	1.13135	1.81477	1.20964			1.81477	1.2953	1.81477	1.07583	1.81477	0.88481	1.81477	0.72523																			5.59972e-14	-1.84066	-5.94924e-05	-0.88257	-1.6305e-05	-0.51452	-9.74272e-06	-0.55192	-2.07535e-14	-1.1044	9.71729e-06	-0.55128
1.81777	0.98791	1.81777	1.02445	1.81777	1.07081	1.81777	1.13091	1.81777	1.2093			1.81777	1.29511	1.81777	1.07535	1.81777	0.88427	1.81777	0.72501																			5.63558e-14	-1.84371	-5.99264e-05	-0.88431	-1.63731e-05	-0.51557	-9.79004e-06	-0.55311	-2.0409e-14	-1.10623	9.79004e-06	-0.55311
1.82076	0.98739	1.82076	1.02394	1.82076	1.07033	1.82076	1.13047	1.82076	1.20895			1.82076	1.29493	1.82076	1.07486	1.82076	0.88374	1.82076	0.7248																			5.6706e-14	-1.84676	-6.02539e-05	-0.88562	-1.64932e-05	-0.5174	-9.86337e-06	-0.55495	-2.00633e-14	-1.10806	9.8376e-06	-0.5543
1.82375	0.98687	1.82375	1.02343	1.82375	1.06984	1.82375	1.13003	1.82375	1.20861			1.82375	1.29475	1.82375	1.07438	1.82375	0.88321	1.82375	0.72459																			5.70478e-14	-1.84982	-6.06935e-05	-0.88736	-1.6512e-05	-0.51768	-9.8739e-06	-0.55521	-1.97164e-14	-1.10989	9.85286e-06	-0.55468
1.82675	0.98635	1.82675	1.02293	1.82675	1.06936	1.82675	1.12959	1.82675	1.20826			1.82675	1.29457	1.82675	1.0739	1.82675	0.88268	1.82675	0.72437																			5.73791e-14	-1.85287	-6.10253e-05	-0.88867	-1.6545e-05	-0.51818	-9.88921e-06	-0.55559	-1.93682e-14	-1.11172	9.86337e-06	-0.55495
1.82974	0.98583	1.82974	1.02242	1.82974	1.06887	1.82974	1.12916	1.82974	1.20792			1.82974	1.29439	1.82974	1.07342	1.82974	0.88215	1.82974	0.72416																			5.77014e-14	-1.85592	-6.14705e-05	-0.89042	-1.66143e-05	-0.51923	-9.93729e-06	-0.55678	-1.90192e-14	-1.11355	9.93729e-06	-0.55678
1.83273	0.98531	1.83273	1.02191	1.83273	1.06839	1.83273	1.12872	1.83273	1.20758			1.83273	1.2942	1.83273	1.07294	1.83273	0.88162	1.83273	0.72395																			5.80147e-14	-1.85897	-6.18065e-05	-0.89172	-1.67363e-05	-0.52106	-1.00118e-05	-0.55861	-1.86686e-14	-1.11538	9.98561e-06	-0.55797
1.83573	0.98479	1.83573	1.02141	1.83573	1.06791	1.83573	1.12828	1.83573	1.20723			1.83573	1.29402	1.83573	1.07246	1.83573	0.88109	1.83573	0.72374																			5.83191e-14	-1.86203	-6.22573e-05	-0.89347	-1.67554e-05	-0.52135	-1.00225e-05	-0.55887	-1.83167e-14	-1.11722	1.00011e-05	-0.55835
1.83872	0.98428	1.83872	1.0209	1.83872	1.06743	1.83872	1.12785	1.83872	1.20689			1.83872	1.29384	1.83872	1.07198	1.83872	0.88057	1.83872	0.72352																			5.86144e-14	-1.86508	-6.25975e-05	-0.89478	-1.67889e-05	-0.52185	-1.0038e-05	-0.55925	-1.79638e-14	-1.11905	1.00118e-05	-0.55861
1.84171	0.98376	1.84171	1.0204	1.84171	1.06694	1.84171	1.12741	1.84171	1.20654			1.84171	1.29366	1.84171	1.0715	1.84171	0.88004	1.84171	0.72331																			5.89008e-14	-1.86813	-6.30539e-05	-0.89652	-1.68593e-05	-0.52289	-1.00869e-05	-0.56044	-1.761e-14	-1.12088	1.00869e-05	-0.56044
1.8447	0.98324	1.8447	1.01989	1.8447	1.06646	1.8447	1.12697	1.8447	1.2062			1.8447	1.29347	1.8447	1.07102	1.8447	0.87951	1.8447	0.7231																			5.91778e-14	-1.87118	-6.33984e-05	-0.89783	-1.69833e-05	-0.52473	-1.01626e-05	-0.56227	-1.72552e-14	-1.12271	1.0136e-05	-0.56163
1.8477	0.98273	1.8477	1.01939	1.8477	1.06598	1.8477	1.12654	1.8477	1.20585			1.8477	1.29329	1.8477	1.07054	1.8477	0.87899	1.8477	0.72289																			5.94453e-14	-1.87424	-6.38609e-05	-0.89957	-1.70027e-05	-0.52501	-1.01734e-05	-0.56253	-1.68992e-14	-1.12454	1.01517e-05	-0.56201
1.85069	0.98221	1.85069	1.01889	1.85069	1.0655	1.85069	1.1261	1.85069	1.20551			1.85069	1.29311	1.85069	1.07007	1.85069	0.87847	1.85069	0.72268																			5.97032e-14	-1.87729	-6.421e-05	-0.90088	-1.70368e-05	-0.52551	-1.01892e-05	-0.56291	-1.65424e-14	-1.12637	1.01626e-05	-0.56227
1.85368	0.9817	1.85368	1.01838	1.85368	1.06502	1.85368	1.12566	1.85368	1.20517			1.85368	1.29292	1.85368	1.06959	1.85368	0.87794	1.85368	0.72248																			5.99516e-14	-1.88034	-6.46785e-05	-0.90263	-1.71083e-05	-0.52656	-1.02388e-05	-0.5641	-1.61845e-14	-1.12821	1.02388e-05	-0.5641
1.85668	0.98119	1.85668	1.01788	1.85668	1.06454	1.85668	1.12523	1.85668	1.20482			1.85668	1.29274	1.85668	1.06911	1.85668	0.87742	1.85668	0.72227																			6.01904e-14	-1.88339	-6.50321e-05	-0.90393	-1.72343e-05	-0.52839	-1.03157e-05	-0.56593	-1.58253e-14	-1.13004	1.02887e-05	-0.56529
1.85967	0.98067	1.85967	1.01738	1.85967	1.06406	1.85967	1.12479	1.85967	1.20448			1.85967	1.29256	1.85967	1.06864	1.85967	0.8769	1.85967	0.72206																			6.04196e-14	-1.88645	-6.55066e-05	-0.90568	-1.7254e-05	-0.52867	-1.03267e-05	-0.5662	-1.54657e-14	-1.13187	1.03047e-05	-0.56567
1.86266	0.98016	1.86266	1.01688	1.86266	1.06358	1.86266	1.12436	1.86266	1.20413			1.86266	1.29237	1.86266	1.06816	1.86266	0.87638	1.86266	0.72185																			6.06364e-14	-1.8895	-6.58648e-05	-0.90699	-1.72886e-05	-0.52917	-1.03427e-05	-0.56658	-1.51047e-14	-1.1337	1.03157e-05	-0.56593
1.86566	0.97965	1.86566	1.01638	1.86566	1.06311	1.86566	1.12393	1.86566	1.20379			1.86566	1.29219	1.86566	1.06769	1.86566	0.87586	1.86566	0.72165																			6.08431e-14	-1.89255	-6.63454e-05	-0.90873	-1.73612e-05	-0.53022	-1.03931e-05	-0.56777	-1.47426e-14	-1.13553	1.03931e-05	-0.56777
1.86865	0.97914	1.86865	1.01588	1.86865	1.06263	1.86865	1.12349	1.86865	1.20345			1.86865	1.29201	1.86865	1.06721	1.86865	0.87534	1.86865	0.72144																			6.10397e-14	-1.8956	-6.67082e-05	-0.91004	-1.74892e-05	-0.53205	-1.04711e-05	-0.5696	-1.43797e-14	-1.13736	1.04437e-05	-0.56896
1.87164	0.97863	1.87164	1.01538	1.87164	1.06215	1.87164	1.12306	1.87164	1.2031			1.87164	1.29182	1.87164	1.06674	1.87164	0.87483	1.87164	0.72123																			6.12262e-14	-1.89866	-6.71948e-05	-0.91178	-1.75092e-05	-0.53234	-1.04823e-05	-0.56986	-1.4016e-14	-1.13919	1.046e-05	-0.56934
1.87463	0.97812	1.87463	1.01489	1.87463	1.06168	1.87463	1.12263	1.87463	1.20276			1.87463	1.29164	1.87463	1.06626	1.87463	0.87431	1.87463	0.72103																			6.14027e-14	-1.90171	-6.75621e-05	-0.91309	-1.75443e-05	-0.53284	-1.04986e-05	-0.57024	-1.36514e-14	-1.14103	1.04711e-05	-0.5696
1.87763	0.97762	1.87763	1.01439	1.87763	1.0612	1.87763	1.12219	1.87763	1.20242			1.87763	1.29146	1.87763	1.06579	1.87763	0.87379	1.87763	0.72082																			6.15691e-14	-1.90476	-6.80548e-05	-0.91484	-1.76182e-05	-0.53388	-1.05498e-05	-0.57143	-1.32861e-14	-1.14286	1.05498e-05	-0.57143
1.88062	0.97711	1.88062	1.01389	1.88062	1.06073	1.88062	1.12176	1.88062	1.20207			1.88062	1.29127	1.88062	1.06532	1.88062	0.87328	1.88062	0.72062																			6.17321e-14	-1.90781	-6.84268e-05	-0.91614	-1.77482e-05	-0.53571	-1.06291e-05	-0.57326	-1.29199e-14	-1.14469	1.06013e-05	-0.57262
1.88361	0.9766	1.88361	1.0134	1.88361	1.06025	1.88361	1.12133	1.88361	1.20173			1.88361	1.29109	1.88361	1.06484	1.88361	0.87277	1.88361	0.72041																			6.18848e-14	-1.91087	-6.8926e-05	-0.91789	-1.77686e-05	-0.536	-1.06405e-05	-0.57352	-1.25528e-14	-1.14652	1.06178e-05	-0.573
1.88661	0.9761	1.88661	1.0129	1.88661	1.05978	1.88661	1.1209	1.88661	1.20139			1.88661	1.2909	1.88661	1.06437	1.88661	0.87225	1.88661	0.72021																			6.20272e-14	-1.91392	-6.93029e-05	-0.9192	-1.78043e-05	-0.5365	-1.06571e-05	-0.5739	-1.21851e-14	-1.14835	1.06291e-05	-0.57326
1.8896	0.97559	1.8896	1.01241	1.8896	1.0593	1.8896	1.12046	1.8896	1.20104			1.8896	1.29072	1.8896	1.0639	1.8896	0.87174	1.8896	0.72001																			6.21592e-14	-1.91697	-6.98087e-05	-0.92094	-1.78793e-05	-0.53755	-1.07091e-05	-0.57509	-1.18166e-14	-1.15018	1.07091e-05	-0.57509
1.89259	0.97509	1.89259	1.01191	1.89259	1.05883	1.89259	1.12003	1.89259	1.2007			1.89259	1.29053	1.89259	1.06343	1.89259	0.87123	1.89259	0.7198																			6.22809e-14	-1.92002	-7.01904e-05	-0.92225	-1.80115e-05	-0.53938	-1.07896e-05	-0.57692	-1.14471e-14	-1.15201	1.07613e-05	-0.57628
1.89559	0.97458	1.89559	1.01142	1.89559	1.05836	1.89559	1.1196	1.89559	1.20036			1.89559	1.29035	1.89559	1.06296	1.89559	0.87072	1.89559	0.7196																			6.23922e-14	-1.92308	-7.07027e-05	-0.92399	-1.80322e-05	-0.53966	-1.08012e-05	-0.57718	-1.10768e-14	-1.15385	1.07781e-05	-0.57666
1.89858	0.97408	1.89858	1.01092	1.89858	1.05788	1.89858	1.11917	1.89858	1.20001			1.89858	1.29016	1.89858	1.06249	1.89858	0.87021	1.89858	0.7194																			6.24889e-14	-1.92613	-7.10894e-05	-0.9253	-1.80685e-05	-0.54016	-1.0818e-05	-0.57757	-1.07057e-14	-1.15568	1.07896e-05	-0.57692
1.90157	0.97358	1.90157	1.01043	1.90157	1.05741	1.90157	1.11874	1.90157	1.19967			1.90157	1.28998	1.90157	1.06202	1.90157	0.8697	1.90157	0.7192																			6.25751e-14	-1.92918	-7.16082e-05	-0.92705	-1.81447e-05	-0.54121	-1.08708e-05	-0.57875	-1.03341e-14	-1.15751	1.08708e-05	-0.57875
1.90456	0.97307	1.90456	1.00994	1.90456	1.05694	1.90456	1.11831	1.90456	1.19933			1.90456	1.28979	1.90456	1.06155	1.90456	0.86919	1.90456	0.719																			6.26507e-14	-1.93223	-7.19998e-05	-0.92835	-1.8279e-05	-0.54304	-1.09526e-05	-0.58059	-9.96193e-15	-1.15934	1.09239e-05	-0.57994
1.90756	0.97257	1.90756	1.00945	1.90756	1.05647	1.90756	1.11788	1.90756	1.19898			1.90756	1.28961	1.90756	1.06108	1.90756	0.86868	1.90756	0.7188																			6.27158e-14	-1.93529	-7.25252e-05	-0.9301	-1.83e-05	-0.54333	-1.09644e-05	-0.58085	-9.58936e-15	-1.16117	1.09409e-05	-0.58032
1.91055	0.97207	1.91055	1.00896	1.91055	1.056	1.91055	1.11745	1.91055	1.19864			1.91055	1.28942	1.91055	1.06062	1.91055	0.86818	1.91055	0.7186																			6.27704e-14	-1.93834	-7.29217e-05	-0.93141	-1.83369e-05	-0.54383	-1.09815e-05	-0.58123	-9.21561e-15	-1.163	1.09526e-05	-0.58059
1.91354	0.97157	1.91354	1.00847	1.91354	1.05553	1.91354	1.11702	1.91354	1.1983			1.91354	1.28924	1.91354	1.06015	1.91354	0.86767	1.91354	0.7184																			6.28144e-14	-1.94139	-7.34536e-05	-0.93315	-1.84144e-05	-0.54487	-1.10351e-05	-0.58242	-8.84164e-15	-1.16484	1.10351e-05	-0.58242
1.91654	0.97107	1.91654	1.00798	1.91654	1.05506	1.91654	1.11659	1.91654	1.19796			1.91654	1.28905	1.91654	1.05968	1.91654	0.86717	1.91654	0.7182																			6.28484e-14	-1.94444	-7.38552e-05	-0.93446	-1.85508e-05	-0.5467	-1.11182e-05	-0.58425	-8.46704e-15	-1.16667	1.1089e-05	-0.58361
1.91953	0.97057	1.91953	1.00749	1.91953	1.05459	1.91953	1.11616	1.91953	1.19761			1.91953	1.28887	1.91953	1.05921	1.91953	0.86666	1.91953	0.718																			6.28713e-14	-1.9475	-7.43941e-05	-0.9362	-1.85721e-05	-0.54699	-1.11301e-05	-0.58451	-8.09176e-15	-1.1685	1.11063e-05	-0.58399
1.92252	0.97008	1.92252	1.007	1.92252	1.05412	1.92252	1.11574	1.92252	1.19727			1.92252	1.28868	1.92252	1.05875	1.92252	0.86616	1.92252	0.7178																			6.2883e-14	-1.95055	-7.48009e-05	-0.93751	-1.86095e-05	-0.54749	-1.11475e-05	-0.58489	-7.71581e-15	-1.17033	1.11182e-05	-0.58425
1.92552	0.96958	1.92552	1.00652	1.92552	1.05365	1.92552	1.11531	1.92552	1.19693			1.92552	1.28849	1.92552	1.05828	1.92552	0.86566	1.92552	0.7176																			6.28835e-14	-1.9536	-7.53469e-05	-0.93926	-1.86882e-05	-0.54853	-1.12019e-05	-0.58608	-7.33943e-15	-1.17216	1.12019e-05	-0.58608
1.92851	0.96908	1.92851	1.00603	1.92851	1.05319	1.92851	1.11488	1.92851	1.19659			1.92851	1.28831	1.92851	1.05782	1.92851	0.86516	1.92851	0.71741																			6.28729e-14	-1.95665	-7.5759e-05	-0.94056	-1.88267e-05	-0.55037	-1.12863e-05	-0.58791	-6.96224e-15	-1.17399	1.12566e-05	-0.58727
1.9315	0.96859	1.9315	1.00554	1.9315	1.05272	1.9315	1.11445	1.9315	1.19625			1.9315	1.28812	1.9315	1.05735	1.9315	0.86466	1.9315	0.71721																			6.28512e-14	-1.95971	-7.63121e-05	-0.94231	-1.88484e-05	-0.55065	-1.12984e-05	-0.58817	-6.5848e-15	-1.17582	1.12742e-05	-0.58765
1.93449	0.96809	1.93449	1.00506	1.93449	1.05225	1.93449	1.11403	1.93449	1.1959			1.93449	1.28793	1.93449	1.05689	1.93449	0.86416	1.93449	0.71701																			6.28195e-14	-1.96276	-7.67295e-05	-0.94362	-1.88864e-05	-0.55115	-1.1316e-05	-0.58855	-6.20699e-15	-1.17766	1.12863e-05	-0.58791
1.93749	0.9676	1.93749	1.00457	1.93749	1.05179	1.93749	1.1136	1.93749	1.19556			1.93749	1.28775	1.93749	1.05642	1.93749	0.86366	1.93749	0.71682																			6.27763e-14	-1.96581	-7.72896e-05	-0.94536	-1.89664e-05	-0.5522	-1.13714e-05	-0.58974	-5.8289e-15	-1.17949	1.13714e-05	-0.58974
1.94048	0.9671	1.94048	1.00409	1.94048	1.05132	1.94048	1.11317	1.94048	1.19522			1.94048	1.28756	1.94048	1.05596	1.94048	0.86316	1.94048	0.71662																			6.27217e-14	-1.96886	-7.77123e-05	-0.94667	-1.91072e-05	-0.55403	-1.14571e-05	-0.59158	-5.45003e-15	-1.18132	1.1427e-05	-0.59093
1.94347	0.96661	1.94347	1.0036	1.94347	1.05086	1.94347	1.11275	1.94347	1.19488			1.94347	1.28738	1.94347	1.0555	1.94347	0.86266	1.94347	0.71643																			6.26557e-14	-1.97192	-7.82795e-05	-0.94841	-1.91292e-05	-0.55431	-1.14694e-05	-0.59184	-5.07131e-15	-1.18315	1.14448e-05	-0.59131
1.94647	0.96612	1.94647	1.00312	1.94647	1.05039	1.94647	1.11232	1.94647	1.19454			1.94647	1.28719	1.94647	1.05504	1.94647	0.86216	1.94647	0.71623																			6.25782e-14	-1.97497	-7.87075e-05	-0.94972	-1.91679e-05	-0.55481	-1.14873e-05	-0.59222	-4.69179e-15	-1.18498	1.14571e-05	-0.59158
1.94946	0.96563	1.94946	1.00264	1.94946	1.04993	1.94946	1.1119	1.94946	1.19419			1.94946	1.287	1.94946	1.05458	1.94946	0.86167	1.94946	0.71604																			6.24892e-14	-1.97802	-7.92817e-05	-0.95147	-1.92491e-05	-0.55586	-1.15435e-05	-0.59341	-4.3118e-15	-1.18681	1.15435e-05	-0.59341
1.95245	0.96514	1.95245	1.00215	1.95245	1.04946	1.95245	1.11147	1.95245	1.19385			1.95245	1.28681	1.95245	1.05411	1.95245	0.86117	1.95245	0.71584																			6.23818e-14	-1.98107	-7.97152e-05	-0.95277	-1.93922e-05	-0.55769	-1.16306e-05	-0.59524	-3.93163e-15	-1.18864	1.16e-05	-0.5946
1.95545	0.96465	1.95545	1.00167	1.95545	1.049	1.95545	1.11105	1.95545	1.19351			1.95545	1.28663	1.95545	1.05365	1.95545	0.86068	1.95545	0.71565																			6.22625e-14	-1.98413	-8.0297e-05	-0.95452	-1.94146e-05	-0.55798	-1.16431e-05	-0.5955	-3.55101e-15	-1.19048	1.16181e-05	-0.59498
1.95844	0.96416	1.95844	1.00119	1.95844	1.04854	1.95844	1.11062	1.95844	1.19317			1.95844	1.28644	1.95844	1.05319	1.95844	0.86019	1.95844	0.71546																			6.21314e-14	-1.98718	-8.07362e-05	-0.95583	-1.94539e-05	-0.55848	-1.16613e-05	-0.59588	-3.17018e-15	-1.19231	1.16306e-05	-0.59524
1.96143	0.96367	1.96143	1.00071	1.96143	1.04808	1.96143	1.1102	1.96143	1.19283			1.96143	1.28625	1.96143	1.05273	1.96143	0.85969	1.96143	0.71526																			6.19885e-14	-1.99023	-8.13256e-05	-0.95757	-1.95364e-05	-0.55952	-1.17184e-05	-0.59707	-2.789e-15	-1.19414	1.17184e-05	-0.59707
1.96442	0.96318	1.96442	1.00023	1.96442	1.04761	1.96442	1.10978	1.96442	1.19249			1.96442	1.28607	1.96442	1.05227	1.96442	0.8592	1.96442	0.71507																			6.18338e-14	-1.99328	-8.17705e-05	-0.95888	-1.96818e-05	-0.56136	-1.18069e-05	-0.5989	-2.40786e-15	-1.19597	1.17758e-05	-0.59826
1.96742	0.96269	1.96742	0.99975	1.96742	1.04715	1.96742	1.10935	1.96742	1.19215			1.96742	1.28588	1.96742	1.05181	1.96742	0.85871	1.96742	0.71488																			6.16673e-14	-1.99634	-8.23675e-05	-0.96062	-1.97045e-05	-0.56164	-1.18195e-05	-0.59916	-2.0265e-15	-1.1978	1.17942e-05	-0.59864
1.97041	0.9622	1.97041	0.99927	1.97041	1.04669	1.97041	1.10893	1.97041	1.19181			1.97041	1.28569	1.97041	1.05136	1.97041	0.85822	1.97041	0.71469																			6.15035e-14	-1.99939	-8.28181e-05	-0.96193	-1.97444e-05	-0.56214	-1.1838e-05	-0.59954	-1.64501e-15	-1.19963	1.18069e-05	-0.5989
1.9734	0.96172	1.9734	0.9988	1.9734	1.04623	1.9734	1.10851	1.9734	1.19146			1.9734	1.2855	1.9734	1.0509	1.9734	0.85773	1.9734	0.7145																			6.13286e-14	-2.00244	-8.34227e-05	-0.96368	-1.98282e-05	-0.56319	-1.1896e-05	-0.60073	-1.26336e-15	-1.20147	1.1896e-05	-0.60073
1.9764	0.96123	1.9764	0.99832	1.9764	1.04577	1.9764	1.10809	1.9764	1.19112			1.9764	1.28532	1.9764	1.05044	1.9764	0.85724	1.9764	0.71431																			6.11428e-14	-2.00549	-8.38791e-05	-0.96498	-1.99759e-05	-0.56502	-1.19858e-05	-0.60256	-8.81334e-16	-1.2033	1.19543e-05	-0.60192
1.97939	0.96075	1.97939	0.99784	1.97939	1.04531	1.97939	1.10766	1.97939	1.19078			1.97939	1.28513	1.97939	1.04998	1.97939	0.85675	1.97939	0.71412																			6.0946e-14	-2.00855	-8.44913e-05	-0.96673	-1.9999e-05	-0.5653	-1.19987e-05	-0.60283	-4.99252e-16	-1.20513	1.19729e-05	-0.6023
1.98238	0.96026	1.98238	0.99737	1.98238	1.04485	1.98238	1.10724	1.98238	1.19044			1.98238	1.28494	1.98238	1.04953	1.98238	0.85627	1.98238	0.71393																			6.07383e-14	-2.0116	-8.49534e-05	-0.96804	-2.00395e-05	-0.5658	-1.20175e-05	-0.60321	-1.1708e-16	-1.20696	1.19858e-05	-0.60256
1.98538	0.95978	1.98538	0.99689	1.98538	1.0444	1.98538	1.10682	1.98538	1.1901			1.98538	1.28475	1.98538	1.04907	1.98538	0.85578	1.98538	0.71374																			6.05195e-14	-2.01465	-8.55732e-05	-0.96978	-2.01246e-05	-0.56685	-1.20763e-05	-0.6044	2.65764e-16	-1.20879	1.20763e-05	-0.6044
1.98837	0.95929	1.98837	0.99641	1.98837	1.04394	1.98837	1.1064	1.98837	1.18976			1.98837	1.28456	1.98837	1.04862	1.98837	0.8553	1.98837	0.71355																			6.02851e-14	-2.0177	-8.60412e-05	-0.97109	-2.02745e-05	-0.56868	-1.21675e-05	-0.60623	6.48269e-16	-1.21062	1.21355e-05	-0.60559
1.99136	0.95881	1.99136	0.99594	1.99136	1.04348	1.99136	1.10598	1.99136	1.18942			1.99136	1.28437	1.99136	1.04816	1.99136	0.85481	1.99136	0.71336																			6.00388e-14	-2.02076	-8.66692e-05	-0.97283	-2.0298e-05	-0.56897	-1.21806e-05	-0.60649	1.03072e-15	-1.21245	1.21544e-05	-0.60597
1.99435	0.95833	1.99435	0.99547	1.99435	1.04302	1.99435	1.10556	1.99435	1.18908			1.99435	1.28419	1.99435	1.04771	1.99435	0.85433	1.99435	0.71317																			5.97805e-14	-2.02381	-8.71433e-05	-0.97414	-2.03392e-05	-0.56947	-1.21997e-05	-0.60687	1.41329e-15	-1.21429	1.21675e-05	-0.60623
1.99735	0.95785	1.99735	0.99499	1.99735	1.04257	1.99735	1.10514	1.99735	1.18874			1.99735	1.284	1.99735	1.04725	1.99735	0.85384	1.99735	0.71299																			5.95102e-14	-2.02686	-8.77796e-05	-0.97589	-2.04257e-05	-0.57051	-1.22595e-05	-0.60806	1.79562e-15	-1.21612	1.22595e-05	-0.60806
2.00034	0.95737	2.00034	0.99452	2.00034	1.04211	2.00034	1.10472	2.00034	1.1884			2.00034	1.28381	2.00034	1.0468	2.00034	0.85336	2.00034	0.7128																			5.92281e-14	-2.02991	-8.82598e-05	-0.97719	-2.0578e-05	-0.57234	-1.23521e-05	-0.60989	2.17827e-15	-1.21795	1.23196e-05	-0.60925
2.00333	0.95689	2.00333	0.99405	2.00333	1.04166	2.00333	1.1043	2.00333	1.18806			2.00333	1.28362	2.00333	1.04634	2.00333	0.85288	2.00333	0.71261																			5.8934e-14	-2.03297	-8.89043e-05	-0.97894	-2.06019e-05	-0.57263	-1.23654e-05	-0.61015	2.56047e-15	-1.21978	1.23388e-05	-0.60963
2.00633	0.95641	2.00633	0.99358	2.00633	1.0412	2.00633	1.10388	2.00633	1.18772			2.00633	1.28343	2.00633	1.04589	2.00633	0.8524	2.00633	0.71243																			5.86257e-14	-2.03602	-8.93907e-05	-0.98025	-2.06437e-05	-0.57313	-1.23848e-05	-0.61053	2.94282e-15	-1.22161	1.23521e-05	-0.60989
2.00932	0.95593	2.00932	0.99311	2.00932	1.04075	2.00932	1.10346	2.00932	1.18738			2.00932	1.28324	2.00932	1.04544	2.00932	0.85192	2.00932	0.71224																			5.83061e-14	-2.03907	-9.00434e-05	-0.98199	-2.07316e-05	-0.57418	-1.24455e-05	-0.61172	3.32537e-15	-1.22344	1.24455e-05	-0.61172
2.01231	0.95545	2.01231	0.99263	2.01231	1.04029	2.01231	1.10304	2.01231	1.18704			2.01231	1.28305	2.01231	1.04499	2.01231	0.85144	2.01231	0.71205																			5.79751e-14	-2.04212	-9.0536e-05	-0.9833	-2.08864e-05	-0.57601	-1.25397e-05	-0.61355	3.70752e-15	-1.22527	1.25066e-05	-0.61291
2.01531	0.95497	2.01531	0.99216	2.01531	1.03984	2.01531	1.10262	2.01531	1.1867			2.01531	1.28286	2.01531	1.04454	2.01531	0.85096	2.01531	0.71187																			5.76327e-14	-2.04518	-9.11969e-05	-0.98504	-2.09107e-05	-0.57629	-1.25532e-05	-0.61381	4.08989e-15	-1.22711	1.25262e-05	-0.61329
2.0183	0.9545	2.0183	0.9917	2.0183	1.03939	2.0183	1.10221	2.0183	1.18636			2.0183	1.28268	2.0183	1.04408	2.0183	0.85048	2.0183	0.71168																			5.72789e-14	-2.04823	-9.16957e-05	-0.98635	-2.09532e-05	-0.57679	-1.25729e-05	-0.6142	4.47178e-15	-1.22894	1.25397e-05	-0.61355
2.02129	0.95402	2.02129	0.99123	2.02129	1.03893	2.02129	1.10179	2.02129	1.18602			2.02129	1.28249	2.02129	1.04363	2.02129	0.85001	2.02129	0.7115																			5.69137e-14	-2.05128	-9.23648e-05	-0.9881	-2.10425e-05	-0.57784	-1.26346e-05	-0.61538	4.85357e-15	-1.23077	1.26346e-05	-0.61538
2.02428	0.95355	2.02428	0.99076	2.02428	1.03848	2.02428	1.10137	2.02428	1.18568			2.02428	1.2823	2.02428	1.04318	2.02428	0.84953	2.02428	0.71131																			5.65324e-14	-2.05433	-9.287e-05	-0.9894	-2.11997e-05	-0.57967	-1.27302e-05	-0.61722	5.23502e-15	-1.2326	1.26966e-05	-0.61657
2.02728	0.95307	2.02728	0.99029	2.02728	1.03803	2.02728	1.10096	2.02728	1.18534			2.02728	1.28211	2.02728	1.04273	2.02728	0.84906	2.02728	0.71113																			5.61398e-14	-2.05739	-9.35479e-05	-0.99115	-2.12243e-05	-0.57996	-1.27439e-05	-0.61748	5.61638e-15	-1.23443	1.27165e-05	-0.61695
2.03027	0.9526	2.03027	0.98982	2.03027	1.03758	2.03027	1.10054	2.03027	1.18501			2.03027	1.28192	2.03027	1.04229	2.03027	0.84858	2.03027	0.71095																			5.57358e-14	-2.06044	-9.40597e-05	-0.99246	-2.12675e-05	-0.58046	-1.27638e-05	-0.61786	5.99731e-15	-1.23626	1.27302e-05	-0.61722
2.03326	0.95212	2.03326	0.98936	2.03326	1.03713	2.03326	1.10012	2.03326	1.18467			2.03326	1.28173	2.03326	1.04184	2.03326	0.84811	2.03326	0.71076																			5.53206e-14	-2.06349	-9.47465e-05	-0.9942	-2.13582e-05	-0.5815	-1.28265e-05	-0.61905	6.37798e-15	-1.2381	1.28265e-05	-0.61905
2.03626	0.95165	2.03626	0.98889	2.03626	1.03668	2.03626	1.09971	2.03626	1.18433			2.03626	1.28154	2.03626	1.04139	2.03626	0.84763	2.03626	0.71058																			5.4894e-14	-2.06654	-9.5265e-05	-0.99551	-2.15179e-05	-0.58333	-1.29236e-05	-0.62088	6.75854e-15	-1.23993	1.28895e-05	-0.62024
2.03925	0.95118	2.03925	0.98843	2.03925	1.03623	2.03925	1.09929	2.03925	1.18399			2.03925	1.28135	2.03925	1.04094	2.03925	0.84716	2.03925	0.7104																			5.44561e-14	-2.0696	-9.59607e-05	-0.99725	-2.15429e-05	-0.58362	-1.29375e-05	-0.62114	7.13864e-15	-1.24176	1.29097e-05	-0.62062
2.04224	0.95071	2.04224	0.98796	2.04224	1.03578	2.04224	1.09888	2.04224	1.18365			2.04224	1.28116	2.04224	1.04049	2.04224	0.84669	2.04224	0.71022																			5.40202e-14	-2.07265	-9.64858e-05	-0.99856	-2.15868e-05	-0.58412	-1.29578e-05	-0.62152	7.51827e-15	-1.24359	1.29236e-05	-0.62088
2.04524	0.95023	2.04524	0.9875	2.04524	1.03533	2.04524	1.09846	2.04524	1.18331			2.04524	1.28097	2.04524	1.04005	2.04524	0.84622	2.04524	0.71004																			5.35732e-14	-2.0757	-9.71903e-05	-1.00031	-2.16789e-05	-0.58516	-1.30214e-05	-0.62271	7.89816e-15	-1.24542	1.30214e-05	-0.62271
2.04823	0.94976	2.04823	0.98703	2.04823	1.03488	2.04823	1.09805	2.04823	1.18297			2.04823	1.28078	2.04823	1.0396	2.04823	0.84575	2.04823	0.70986																			5.31149e-14	-2.07875	-9.77221e-05	-1.00161	-2.18411e-05	-0.587	-1.312e-05	-0.62454	8.27761e-15	-1.24725	1.30853e-05	-0.6239
2.05122	0.94929	2.05122	0.98657	2.05122	1.03444	2.05122	1.09763	2.05122	1.18263			2.05122	1.28059	2.05122	1.03916	2.05122	0.84528	2.05122	0.70968																			5.26455e-14	-2.08181	-9.84355e-05	-1.00336	-2.18664e-05	-0.58728	-1.31341e-05	-0.6248	8.65649e-15	-1.24908	1.31058e-05	-0.62428
2.05421	0.94883	2.05421	0.98611	2.05421	1.03399	2.05421	1.09722	2.05421	1.1823			2.05421	1.2804	2.05421	1.03871	2.05421	0.84481	2.05421	0.7095																			5.2165e-14	-2.08486	-9.89739e-05	-1.00467	-2.1911e-05	-0.58778	-1.31547e-05	-0.62518	9.03456e-15	-1.25092	1.312e-05	-0.62454
2.05721	0.94836	2.05721	0.98565	2.05721	1.03354	2.05721	1.09681	2.05721	1.18196			2.05721	1.28021	2.05721	1.03826	2.05721	0.84434	2.05721	0.70932																			5.16732e-14	-2.08791	-9.96962e-05	-1.00641	-2.20046e-05	-0.58883	-1.32193e-05	-0.62637	9.41223e-15	-1.25275	1.32193e-05	-0.62637
2.0602	0.94789	2.0602	0.98518	2.0602	1.03309	2.0602	1.09639	2.0602	1.18162			2.0602	1.28002	2.0602	1.03782	2.0602	0.84388	2.0602	0.70914																			5.1162e-14	-2.09096	-0.000100241	-1.00772	-2.21694e-05	-0.59066	-1.33195e-05	-0.62821	9.79006e-15	-1.25458	1.32843e-05	-0.62756
2.06319	0.94742	2.06319	0.98472	2.06319	1.03265	2.06319	1.09598	2.06319	1.18128			2.06319	1.27983	2.06319	1.03738	2.06319	0.84341	2.06319	0.70896																			5.06398e-14	-2.09402	-0.000100973	-1.00946	-2.21952e-05	-0.59094	-1.33338e-05	-0.62847	1.01667e-14	-1.25641	1.33051e-05	-0.62794
2.06619	0.94695	2.06619	0.98426	2.06619	1.0322	2.06619	1.09557	2.06619	1.18095			2.06619	1.27964	2.06619	1.03693	2.06619	0.84294	2.06619	0.70878																			5.01065e-14	-2.09707	-0.000101526	-1.01077	-2.22404e-05	-0.59144	-1.33548e-05	-0.62885	1.0543e-14	-1.25824	1.33195e-05	-0.62821
2.06918	0.94649	2.06918	0.9838	2.06918	1.03176	2.06918	1.09515	2.06918	1.18061			2.06918	1.27944	2.06918	1.03649	2.06918	0.84248	2.06918	0.7086																			4.95623e-14	-2.10012	-0.000102267	-1.01252	-2.23355e-05	-0.59249	-1.34204e-05	-0.63004	1.09193e-14	-1.26007	1.34204e-05	-0.63004
2.07217	0.94602	2.07217	0.98335	2.07217	1.03131	2.07217	1.09474	2.07217	1.18027			2.07217	1.27925	2.07217	1.03605	2.07217	0.84201	2.07217	0.70842																			4.9007e-14	-2.10317	-0.000102827	-1.01382	-2.2503e-05	-0.59432	-1.35221e-05	-0.63187	1.12944e-14	-1.2619	1.34864e-05	-0.63123
2.07517	0.94556	2.07517	0.98289	2.07517	1.03087	2.07517	1.09433	2.07517	1.17993			2.07517	1.27906	2.07517	1.03561	2.07517	0.84155	2.07517	0.70824																			4.84407e-14	-2.10623	-0.000103578	-1.01557	-2.25292e-05	-0.59461	-1.35367e-05	-0.63213	1.16692e-14	-1.26374	1.35076e-05	-0.63161
2.07816	0.94509	2.07816	0.98243	2.07816	1.03043	2.07816	1.09392	2.07816	1.1796			2.07816	1.27887	2.07816	1.03516	2.07816	0.84109	2.07816	0.70807																			4.78618e-14	-2.10928	-0.000104145	-1.01688	-2.25751e-05	-0.59511	-1.3558e-05	-0.63251	1.20435e-14	-1.26557	1.35221e-05	-0.63187
2.08115	0.94463	2.08115	0.98197	2.08115	1.02998	2.08115	1.09351	2.08115	1.17926			2.08115	1.27868	2.08115	1.03472	2.08115	0.84063	2.08115	0.70789																			4.72724e-14	-2.11233	-0.000104905	-1.01862	-2.26718e-05	-0.59615	-1.36247e-05	-0.6337	1.24174e-14	-1.2674	1.36247e-05	-0.6337
2.08414	0.94417	2.08414	0.98151	2.08414	1.02954	2.08414	1.0931	2.08414	1.17892			2.08414	1.27849	2.08414	1.03428	2.08414	0.84016	2.08414	0.70771																			4.66727e-14	-2.11538	-0.000105479	-1.01993	-2.28418e-05	-0.59799	-1.3728e-05	-0.63553	1.27904e-14	-1.26923	1.36917e-05	-0.63489
2.08714	0.9437	2.08714	0.98106	2.08714	1.0291	2.08714	1.09269	2.08714	1.17858			2.08714	1.2783	2.08714	1.03384	2.08714	0.8397	2.08714	0.70754																			4.60625e-14	-2.11844	-0.000106249	-1.02167	-2.28685e-05	-0.59827	-1.37428e-05	-0.63579	1.3163e-14	-1.27106	1.37132e-05	-0.63527
2.09013	0.94324	2.09013	0.9806	2.09013	1.02866	2.09013	1.09228	2.09013	1.17825			2.09013	1.27811	2.09013	1.0334	2.09013	0.83924	2.09013	0.70736																			4.54419e-14	-2.12149	-0.00010683	-1.02298	-2.29152e-05	-0.59877	-1.37644e-05	-0.63617	1.3534e-14	-1.27289	1.3728e-05	-0.63553
2.09312	0.94278	2.09312	0.98015	2.09312	1.02822	2.09312	1.09187	2.09312	1.17791			2.09312	1.27792	2.09312	1.03296	2.09312	0.83878	2.09312	0.70719																			4.48108e-14	-2.12454	-0.00010761	-1.02473	-2.30133e-05	-0.59982	-1.38321e-05	-0.63736	1.39049e-14	-1.27473	1.38321e-05	-0.63736
2.09612	0.94232	2.09612	0.97969	2.09612	1.02778	2.09612	1.09146	2.09612	1.17757			2.09612	1.27772	2.09612	1.03252	2.09612	0.83833	2.09612	0.70701																			4.41614e-14	-2.12759	-0.000108199	-1.02603	-2.3186e-05	-0.60165	-1.3937e-05	-0.63919	1.42753e-14	-1.27656	1.39001e-05	-0.63855
2.09911	0.94186	2.09911	0.97924	2.09911	1.02734	2.09911	1.09105	2.09911	1.17724			2.09911	1.27753	2.09911	1.03208	2.09911	0.83787	2.09911	0.70684																			4.35001e-14	-2.13065	-0.000108989	-1.02778	-2.3213e-05	-0.60193	-1.3952e-05	-0.63946	1.46445e-14	-1.27839	1.3922e-05	-0.63893
2.1021	0.9414	2.1021	0.97878	2.1021	1.0269	2.1021	1.09064	2.1021	1.1769			2.1021	1.27734	2.1021	1.03165	2.1021	0.83741	2.1021	0.70666																			4.28271e-14	-2.1337	-0.000109585	-1.02909	-2.32604e-05	-0.60243	-1.39739e-05	-0.63984	1.5013e-14	-1.28022	1.3937e-05	-0.63919
2.1051	0.94094	2.1051	0.97833	2.1051	1.02646	2.1051	1.09023	2.1051	1.17656			2.1051	1.27715	2.1051	1.03121	2.1051	0.83695	2.1051	0.70649																			4.21422e-14	-2.13675	-0.000110385	-1.03083	-2.33601e-05	-0.60348	-1.40427e-05	-0.64103	1.53814e-14	-1.28205	1.40427e-05	-0.64103
2.10809	0.94049	2.10809	0.97788	2.10809	1.02602	2.10809	1.08983	2.10809	1.17623			2.10809	1.27696	2.10809	1.03077	2.10809	0.8365	2.10809	0.70631																			4.14456e-14	-2.1398	-0.000110989	-1.03214	-2.35355e-05	-0.60531	-1.41492e-05	-0.64286	1.57484e-14	-1.28388	1.41118e-05	-0.64222
2.11108	0.94003	2.11108	0.97743	2.11108	1.02558	2.11108	1.08942	2.11108	1.17589			2.11108	1.27677	2.11108	1.03034	2.11108	0.83604	2.11108	0.70614																			4.07372e-14	-2.14286	-0.0001118	-1.03388	-2.35629e-05	-0.6056	-1.41645e-05	-0.64312	1.61141e-14	-1.28571	1.41339e-05	-0.6426
2.11407	0.93957	2.11407	0.97698	2.11407	1.02514	2.11407	1.08901	2.11407	1.17556			2.11407	1.27657	2.11407	1.0299	2.11407	0.83559	2.11407	0.70597																			4.0037e-14	-2.14591	-0.000112412	-1.03519	-2.36111e-05	-0.6061	-1.41867e-05	-0.6435	1.64799e-14	-1.28755	1.41492e-05	-0.64286
2.11707	0.93911	2.11707	0.97653	2.11707	1.0247	2.11707	1.0886	2.11707	1.17522			2.11707	1.27638	2.11707	1.02946	2.11707	0.83514	2.11707	0.70579																			3.93254e-14	-2.14896	-0.000113233	-1.03694	-2.37123e-05	-0.60714	-1.42565e-05	-0.64469	1.6844e-14	-1.28938	1.42565e-05	-0.64469
2.12006	0.93866	2.12006	0.97607	2.12006	1.02427	2.12006	1.0882	2.12006	1.17488			2.12006	1.27619	2.12006	1.02903	2.12006	0.83468	2.12006	0.70562																			3.86023e-14	-2.15201	-0.000113853	-1.03824	-2.38905e-05	-0.60897	-1.43648e-05	-0.64652	1.72071e-14	-1.29121	1.43267e-05	-0.64588
2.12305	0.9382	2.12305	0.97563	2.12305	1.02383	2.12305	1.08779	2.12305	1.17455			2.12305	1.276	2.12305	1.02859	2.12305	0.83423	2.12305	0.70545																			3.78679e-14	-2.15507	-0.000114684	-1.03999	-2.39184e-05	-0.60926	-1.43803e-05	-0.64678	1.75697e-14	-1.29304	1.43493e-05	-0.64626
2.12605	0.93775	2.12605	0.97518	2.12605	1.02339	2.12605	1.08739	2.12605	1.17421			2.12605	1.2758	2.12605	1.02816	2.12605	0.83378	2.12605	0.70528																			3.71221e-14	-2.15812	-0.000115311	-1.0413	-2.39673e-05	-0.60976	-1.44029e-05	-0.64716	1.79314e-14	-1.29487	1.43648e-05	-0.64652
2.12904	0.9373	2.12904	0.97473	2.12904	1.02296	2.12904	1.08698	2.12904	1.17388			2.12904	1.27561	2.12904	1.02773	2.12904	0.83333	2.12904	0.70511																			3.63649e-14	-2.16117	-0.000116153	-1.04304	-2.40702e-05	-0.61081	-1.44738e-05	-0.64835	1.82915e-14	-1.2967	1.44738e-05	-0.64835
2.13203	0.93684	2.13203	0.97428	2.13203	1.02252	2.13203	1.08657	2.13203	1.17354			2.13203	1.27542	2.13203	1.02729	2.13203	0.83288	2.13203	0.70494																			3.56449e-14	-2.16422	-0.000116788	-1.04435	-2.42513e-05	-0.61264	-1.45838e-05	-0.65018	1.86514e-14	-1.29853	1.45451e-05	-0.64954
2.13503	0.93639	2.13503	0.97383	2.13503	1.02209	2.13503	1.08617	2.13503	1.17321			2.13503	1.27523	2.13503	1.02686	2.13503	0.83243	2.13503	0.70477																			3.49143e-14	-2.16728	-0.000117641	-1.04609	-2.42796e-05	-0.61292	-1.45995e-05	-0.65044	1.90101e-14	-1.30037	1.4568e-05	-0.64992
2.13802	0.93594	2.13802	0.97338	2.13802	1.02165	2.13802	1.08576	2.13802	1.17287			2.13802	1.27503	2.13802	1.02643	2.13802	0.83198	2.13802	0.7046																			3.41732e-14	-2.17033	-0.000118285	-1.0474	-2.43293e-05	-0.61342	-1.46225e-05	-0.65083	1.93681e-14	-1.3022	1.45838e-05	-0.65018
2.14101	0.93549	2.14101	0.97294	2.14101	1.02122	2.14101	1.08536	2.14101	1.17254			2.14101	1.27484	2.14101	1.02599	2.14101	0.83153	2.14101	0.70443																			3.34215e-14	-2.17338	-0.000119148	-1.04915	-2.44338e-05	-0.61447	-1.46945e-05	-0.65201	1.9724e-14	-1.30403	1.46945e-05	-0.65201
2.144	0.93503	2.144	0.97249	2.144	1.02079	2.144	1.08496	2.144	1.1722			2.144	1.27465	2.144	1.02556	2.144	0.83109	2.144	0.70426																			3.26592e-14	-2.17643	-0.000119801	-1.05045	-2.46177e-05	-0.6163	-1.48062e-05	-0.65385	2.00794e-14	-1.30586	1.47669e-05	-0.6532
2.147	0.93458	2.147	0.97205	2.147	1.02035	2.147	1.08455	2.147	1.17187			2.147	1.27446	2.147	1.02513	2.147	0.83064	2.147	0.70409																			3.18864e-14	-2.17949	-0.000120676	-1.0522	-2.46465e-05	-0.61659	-1.48222e-05	-0.65411	2.04335e-14	-1.30769	1.47902e-05	-0.65358
2.14999	0.93413	2.14999	0.9716	2.14999	1.01992	2.14999	1.08415	2.14999	1.17153			2.14999	1.27426	2.14999	1.0247	2.14999	0.83019	2.14999	0.70392																			3.09411e-14	-2.18254	-0.000121336	-1.05351	-2.46969e-05	-0.61709	-1.48455e-05	-0.65449	2.07862e-14	-1.30952	1.48062e-05	-0.65385
2.15298	0.93369	2.15298	0.97116	2.15298	1.01949	2.15298	1.08375	2.15298	1.1712			2.15298	1.27407	2.15298	1.02427	2.15298	0.82975	2.15298	0.70375																			2.99854e-14	-2.18559	-0.000122222	-1.05525	-2.4803e-05	-0.61813	-1.49186e-05	-0.65568	2.11381e-14	-1.31136	1.49186e-05	-0.65568
2.15598	0.93324	2.15598	0.97071	2.15598	1.01906	2.15598	1.08334	2.15598	1.17087			2.15598	1.27388	2.15598	1.02384	2.15598	0.8293	2.15598	0.70358																			2.90194e-14	-2.18864	-0.000122891	-1.05656	-2.49898e-05	-0.61996	-1.5032e-05	-0.65751	2.14889e-14	-1.31319	1.49921e-05	-0.65687
2.15897	0.93279	2.15897	0.97027	2.15897	1.01863	2.15897	1.08294	2.15897	1.17053			2.15897	1.27368	2.15897	1.02341	2.15897	0.82886	2.15897	0.70341																			2.80429e-14	-2.1917	-0.000123788	-1.0583	-2.5019e-05	-0.62025	-1.50482e-05	-0.65777	2.18383e-14	-1.31502	1.50157e-05	-0.65725
2.16196	0.93234	2.16196	0.96983	2.16196	1.0182	2.16196	1.08254	2.16196	1.1702			2.16196	1.27349	2.16196	1.02298	2.16196	0.82842	2.16196	0.70325																			2.7056e-14	-2.19475	-0.000124466	-1.05961	-2.50703e-05	-0.62075	-1.50719e-05	-0.65815	2.21863e-14	-1.31685	1.5032e-05	-0.65751
2.16495	0.93189	2.16495	0.96939	2.16495	1.01777	2.16495	1.08214	2.16495	1.16986			2.16495	1.2733	2.16495	1.02255	2.16495	0.82797	2.16495	0.70308																			2.60587e-14	-2.1978	-0.000125374	-1.06136	-2.5178e-05	-0.62179	-1.51461e-05	-0.65934	2.25337e-14	-1.31868	1.51461e-05	-0.65934
2.16795	0.93145	2.16795	0.96894	2.16795	1.01734	2.16795	1.08174	2.16795	1.16953			2.16795	1.2731	2.16795	1.02212	2.16795	0.82753	2.16795	0.70291																			2.51049e-14	-2.20085	-0.00012606	-1.06266	-2.53676e-05	-0.62363	-1.52612e-05	-0.66117	2.28796e-14	-1.32051	1.52208e-05	-0.66053
2.17094	0.931	2.17094	0.9685	2.17094	1.01691	2.17094	1.08133	2.17094	1.1692			2.17094	1.27291	2.17094	1.0217	2.17094	0.82709	2.17094	0.70275																			2.41416e-14	-2.20391	-0.00012698	-1.06441	-2.53973e-05	-0.62391	-1.52777e-05	-0.66143	2.32241e-14	-1.32234	1.52447e-05	-0.66091
2.17393	0.93056	2.17393	0.96806	2.17393	1.01648	2.17393	1.08093	2.17393	1.16886			2.17393	1.27272	2.17393	1.02127	2.17393	0.82665	2.17393	0.70258																			2.31688e-14	-2.20696	-0.000127675	-1.06572	-2.54494e-05	-0.62441	-1.53018e-05	-0.66181	2.3567e-14	-1.32418	1.52612e-05	-0.66117
2.17693	0.93011	2.17693	0.96762	2.17693	1.01605	2.17693	1.08053	2.17693	1.16853			2.17693	1.27252	2.17693	1.02084	2.17693	0.82621	2.17693	0.70241																			2.21866e-14	-2.21001	-0.000128608	-1.06746	-2.55588e-05	-0.62546	-1.53772e-05	-0.663	2.39089e-14	-1.32601	1.53772e-05	-0.663
2.17992	0.92967	2.17992	0.96718	2.17992	1.01562	2.17992	1.08013	2.17992	1.1682			2.17992	1.27233	2.17992	1.02042	2.17992	0.82577	2.17992	0.70225																			2.11949e-14	-2.21306	-0.000129312	-1.06877	-2.57515e-05	-0.62729	-1.54941e-05	-0.66484	2.42491e-14	-1.32784	1.5453e-05	-0.66419
2.18291	0.92923	2.18291	0.96674	2.18291	1.0152	2.18291	1.07973	2.18291	1.16786			2.18291	1.27213	2.18291	1.01999	2.18291	0.82533	2.18291	0.70208																			2.01938e-14	-2.21612	-0.000130256	-1.07051	-2.57817e-05	-0.62757	-1.55109e-05	-0.6651	2.4588e-14	-1.32967	1.54774e-05	-0.66457
2.18591	0.92878	2.18591	0.96631	2.18591	1.01477	2.18591	1.07933	2.18591	1.16753			2.18591	1.27194	2.18591	1.01957	2.18591	0.8249	2.18591	0.70192																			1.92093e-14	-2.21917	-0.000130969	-1.07182	-2.58346e-05	-0.62807	-1.55353e-05	-0.66548	2.49256e-14	-1.3315	1.54941e-05	-0.66484
2.1889	0.92834	2.1889	0.96587	2.1889	1.01434	2.1889	1.07894	2.1889	1.1672			2.1889	1.27175	2.1889	1.01914	2.1889	0.82446	2.1889	0.70175																			1.82176e-14	-2.22222	-0.000131926	-1.07357	-2.59457e-05	-0.62912	-1.5612e-05	-0.66667	2.52613e-14	-1.33333	1.5612e-05	-0.66667
2.19189	0.9279	2.19189	0.96543	2.19189	1.01392	2.19189	1.07854	2.19189	1.16686			2.19189	1.27155	2.19189	1.01872	2.19189	0.82402	2.19189	0.70159																			1.72187e-14	-2.22527	-0.000132648	-1.07487	-2.61415e-05	-0.63095	-1.57307e-05	-0.6685	2.55957e-14	-1.33516	1.5689e-05	-0.66786
2.19488	0.92746	2.19488	0.96499	2.19488	1.01349	2.19488	1.07814	2.19488	1.16653			2.19488	1.27136	2.19488	1.01829	2.19488	0.82359	2.19488	0.70143																			1.62125e-14	-2.22833	-0.000133616	-1.07662	-2.61721e-05	-0.63124	-1.57477e-05	-0.66876	2.59294e-14	-1.337	1.57137e-05	-0.66824
2.19788	0.92702	2.19788	0.96456	2.19788	1.01306	2.19788	1.07774	2.19788	1.1662			2.19788	1.27116	2.19788	1.01787	2.19788	0.82315	2.19788	0.70126																			1.51992e-14	-2.23138	-0.000134347	-1.07793	-2.62259e-05	-0.63174	-1.57725e-05	-0.66914	2.62613e-14	-1.33883	1.57307e-05	-0.6685
2.20087	0.92658	2.20087	0.96412	2.20087	1.01264	2.20087	1.07734	2.20087	1.16587			2.20087	1.27097	2.20087	1.01745	2.20087	0.82272	2.20087	0.7011																			1.41786e-14	-2.23443	-0.000135328	-1.07967	-2.63388e-05	-0.63278	-1.58504e-05	-0.67033	2.65917e-14	-1.34066	1.58504e-05	-0.67033
2.20386	0.92614	2.20386	0.96369	2.20386	1.01222	2.20386	1.07694	2.20386	1.16553			2.20386	1.27078	2.20386	1.01702	2.20386	0.82228	2.20386	0.70094																			1.31264e-14	-2.23748	-0.000136068	-1.08098	-2.65376e-05	-0.63462	-1.5971e-05	-0.67216	2.69201e-14	-1.34249	1.59286e-05	-0.67152
2.20686	0.9257	2.20686	0.96325	2.20686	1.01179	2.20686	1.07655	2.20686	1.1652			2.20686	1.27058	2.20686	1.0166	2.20686	0.82185	2.20686	0.70077																			1.20678e-14	-2.24054	-0.000137062	-1.08272	-2.65687e-05	-0.6349	-1.59883e-05	-0.67242	2.72473e-14	-1.34432	1.59537e-05	-0.6719
2.20985	0.92526	2.20985	0.96282	2.20985	1.01137	2.20985	1.07615	2.20985	1.16487			2.20985	1.27039	2.20985	1.01618	2.20985	0.82142	2.20985	0.70061																			1.10026e-14	-2.24359	-0.000137812	-1.08403	-2.66233e-05	-0.6354	-1.60134e-05	-0.6728	2.75724e-14	-1.34615	1.5971e-05	-0.67216
2.21284	0.92482	2.21284	0.96238	2.21284	1.01095	2.21284	1.07575	2.21284	1.16454			2.21284	1.27019	2.21284	1.01576	2.21284	0.82099	2.21284	0.70045																			9.93098e-15	-2.24664	-0.000138818	-1.08578	-2.6738e-05	-0.63645	-1.60925e-05	-0.67399	2.78963e-14	-1.34799	1.60925e-05	-0.67399
2.21584	0.92439	2.21584	0.96195	2.21584	1.01052	2.21584	1.07536	2.21584	1.16421			2.21584	1.27	2.21584	1.01534	2.21584	0.82055	2.21584	0.70029																			8.85286e-15	-2.24969	-0.000139578	-1.08708	-2.69399e-05	-0.63828	-1.62149e-05	-0.67582	2.82184e-14	-1.34982	1.61719e-05	-0.67518
2.21883	0.92395	2.21883	0.96152	2.21883	1.0101	2.21883	1.07496	2.21883	1.16388			2.21883	1.2698	2.21883	1.01492	2.21883	0.82012	2.21883	0.70013																			7.76826e-15	-2.25275	-0.000140598	-1.08883	-2.69715e-05	-0.63856	-1.62325e-05	-0.67609	2.85387e-14	-1.35165	1.61974e-05	-0.67556
2.22182	0.92351	2.22182	0.96109	2.22182	1.00968	2.22182	1.07457	2.22182	1.16354			2.22182	1.26961	2.22182	1.0145	2.22182	0.81969	2.22182	0.69997																			6.66986e-15	-2.2558	-0.000141367	-1.09014	-2.70269e-05	-0.63906	-1.6258e-05	-0.67647	2.88577e-14	-1.35348	1.62149e-05	-0.67582
2.22481	0.92308	2.22481	0.96065	2.22481	1.00926	2.22481	1.07417	2.22481	1.16321			2.22481	1.26941	2.22481	1.01408	2.22481	0.81927	2.22481	0.69981																			5.56562e-15	-2.25885	-0.0001424	-1.09188	-2.71433e-05	-0.64011	-1.63382e-05	-0.67766	2.91753e-14	-1.35531	1.63382e-05	-0.67766
2.22781	0.92264	2.22781	0.96022	2.22781	1.00884	2.22781	1.07378	2.22781	1.16288			2.22781	1.26922	2.22781	1.01366	2.22781	0.81884	2.22781	0.69965																			4.45552e-15	-2.2619	-0.000143179	-1.09319	-2.73483e-05	-0.64194	-1.64626e-05	-0.67949	2.94906e-14	-1.35714	1.64189e-05	-0.67885
2.2308	0.92221	2.2308	0.95979	2.2308	1.00842	2.2308	1.07338	2.2308	1.16255			2.2308	1.26902	2.2308	1.01324	2.2308	0.81841	2.2308	0.69949																			3.33956e-15	-2.26496	-0.000144224	-1.09493	-2.73804e-05	-0.64223	-1.64804e-05	-0.67975	2.9804e-14	-1.35897	1.64447e-05	-0.67923
2.23379	0.92178	2.23379	0.95936	2.23379	1.008	2.23379	1.07299	2.23379	1.16222			2.23379	1.26883	2.23379	1.01282	2.23379	0.81798	2.23379	0.69933																			2.21775e-15	-2.26801	-0.000145013	-1.09624	-2.74367e-05	-0.64273	-1.65064e-05	-0.68013	3.01162e-14	-1.36081	1.64626e-05	-0.67949
2.23679	0.92134	2.23679	0.95893	2.23679	1.00758	2.23679	1.07259	2.23679	1.16189			2.23679	1.26863	2.23679	1.0124	2.23679	0.81755	2.23679	0.69917																			1.09009e-15	-2.27106	-0.000146072	-1.09799	-2.7555e-05	-0.64377	-1.65879e-05	-0.68132	3.04261e-14	-1.36264	1.65879e-05	-0.68132
2.23978	0.92091	2.23978	0.9585	2.23978	1.00716	2.23978	1.0722	2.23978	1.16156			2.23978	1.26844	2.23978	1.01198	2.23978	0.81713	2.23978	0.69901																			-3.5664e-17	-2.27411	-0.000146871	-1.09929	-2.77632e-05	-0.6456	-1.67141e-05	-0.68315	3.0734e-14	-1.36447	1.66698e-05	-0.68251
2.24277	0.92048	2.24277	0.95807	2.24277	1.00674	2.24277	1.07181	2.24277	1.16123			2.24277	1.26824	2.24277	1.01157	2.24277	0.8167	2.24277	0.69885																			-1.16632e-15	-2.27717	-0.000147944	-1.10104	-2.77958e-05	-0.64589	-1.67323e-05	-0.68341	3.10409e-14	-1.3663	1.6696e-05	-0.68289
2.24577	0.92005	2.24577	0.95765	2.24577	1.00632	2.24577	1.07141	2.24577	1.1609			2.24577	1.26805	2.24577	1.01115	2.24577	0.81628	2.24577	0.69869																			-2.30187e-15	-2.28022	-0.000148753	-1.10235	-2.7853e-05	-0.64639	-1.67586e-05	-0.68379	3.13449e-14	-1.36813	1.67141e-05	-0.68315
2.24876	0.91962	2.24876	0.95722	2.24876	1.00591	2.24876	1.07102	2.24876	1.16057			2.24876	1.26785	2.24876	1.01073	2.24876	0.81585	2.24876	0.69853																			-3.44232e-15	-2.28327	-0.00014984	-1.10409	-2.79732e-05	-0.64744	-1.68414e-05	-0.68498	3.16475e-14	-1.36996	1.68414e-05	-0.68498
2.25175	0.91919	2.25175	0.95679	2.25175	1.00549	2.25175	1.07063	2.25175	1.16024			2.25175	1.26766	2.25175	1.01032	2.25175	0.81543	2.25175	0.69837																			-4.58767e-15	-2.28632	-0.00015066	-1.1054	-2.81848e-05	-0.64927	-1.69697e-05	-0.68681	3.19486e-14	-1.37179	1.69246e-05	-0.68617
2.25474	0.91876	2.25474	0.95637	2.25474	1.00507	2.25474	1.07024	2.25474	1.15991			2.25474	1.26746	2.25474	1.0099	2.25474	0.81501	2.25474	0.69822																			-5.73792e-15	-2.28938	-0.00015176	-1.10714	-2.82179e-05	-0.64955	-1.69881e-05	-0.68707	3.22478e-14	-1.37363	1.69513e-05	-0.68655
2.25774	0.91833	2.25774	0.95594	2.25774	1.00466	2.25774	1.06985	2.25774	1.15958			2.25774	1.26727	2.25774	1.00949	2.25774	0.81459	2.25774	0.69806																			-6.88901e-15	-2.29243	-0.000152591	-1.10845	-2.8276e-05	-0.65005	-1.70149e-05	-0.68746	3.25448e-14	-1.37546	1.69697e-05	-0.68681
2.26073	0.9179	2.26073	0.95551	2.26073	1.00424	2.26073	1.06946	2.26073	1.15925			2.26073	1.26707	2.26073	1.00907	2.26073	0.81416	2.26073	0.6979																			-8.04356e-15	-2.29548	-0.000153705	-1.1102	-2.8398e-05	-0.6511	-1.7099e-05	-0.68864	3.28403e-14	-1.37729	1.7099e-05	-0.68864
2.26372	0.91747	2.26372	0.95509	2.26372	1.00382	2.26372	1.06906	2.26372	1.15892			2.26372	1.26688	2.26372	1.00866	2.26372	0.81374	2.26372	0.69774																			-9.20158e-15	-2.29853	-0.000154547	-1.1115	-2.86129e-05	-0.65293	-1.72292e-05	-0.69048	3.3133e-14	-1.37912	1.71835e-05	-0.68983
2.26672	0.91704	2.26672	0.95466	2.26672	1.00341	2.26672	1.06867	2.26672	1.15859			2.26672	1.26668	2.26672	1.00825	2.26672	0.81332	2.26672	0.69759																			-1.03631e-14	-2.30159	-0.000155675	-1.11325	-2.86465e-05	-0.65322	-1.72479e-05	-0.69074	3.34239e-14	-1.38095	1.72105e-05	-0.69021
2.26971	0.91662	2.26971	0.95424	2.26971	1.00299	2.26971	1.06828	2.26971	1.15826			2.26971	1.26648	2.26971	1.00783	2.26971	0.8129	2.26971	0.69743																			-1.1528e-14	-2.30464	-0.000156527	-1.11456	-2.87055e-05	-0.65372	-1.72751e-05	-0.69112	3.37137e-14	-1.38278	1.72292e-05	-0.69048
2.2727	0.91619	2.2727	0.95382	2.2727	1.00258	2.2727	1.06789	2.2727	1.15793			2.2727	1.26629	2.2727	1.00742	2.2727	0.81248	2.2727	0.69728																			-1.26965e-14	-2.30769	-0.000157669	-1.1163	-2.88295e-05	-0.65476	-1.73605e-05	-0.69231	3.40003e-14	-1.38462	1.73605e-05	-0.69231
2.2757	0.91576	2.2757	0.95339	2.2757	1.00217	2.2757	1.0675	2.2757	1.1576			2.2757	1.26609	2.2757	1.00701	2.2757	0.81207	2.2757	0.69712																			-1.38644e-14	-2.31074	-0.000158532	-1.11761	-2.90477e-05	-0.65659	-1.74927e-05	-0.69414	3.42851e-14	-1.38645	1.74462e-05	-0.6935
2.27869	0.91534	2.27869	0.95297	2.27869	1.00175	2.27869	1.06711	2.27869	1.15727			2.27869	1.2659	2.27869	1.0066	2.27869	0.81165	2.27869	0.69697																			-1.5037e-14	-2.3138	-0.00015969	-1.11935	-2.90818e-05	-0.65688	-1.75117e-05	-0.6944	3.45685e-14	-1.38828	1.74738e-05	-0.69388
2.28168	0.91491	2.28168	0.95255	2.28168	1.00134	2.28168	1.06673	2.28168	1.15695			2.28168	1.2657	2.28168	1.00618	2.28168	0.81123	2.28168	0.69681																			-1.62144e-14	-2.31685	-0.000160563	-1.12066	-2.91417e-05	-0.65738	-1.75393e-05	-0.69478	3.48491e-14	-1.39011	1.74927e-05	-0.69414
2.28467	0.91449	2.28467	0.95213	2.28467	1.00093	2.28467	1.06634	2.28467	1.15662			2.28467	1.2655	2.28467	1.00577	2.28467	0.81081	2.28467	0.69666																			-1.73964e-14	-2.3199	-0.000161736	-1.12241	-2.92675e-05	-0.65842	-1.76259e-05	-0.69597	3.51276e-14	-1.39194	1.76259e-05	-0.69597
2.28767	0.91406	2.28767	0.95171	2.28767	1.00052	2.28767	1.06595	2.28767	1.15629			2.28767	1.26531	2.28767	1.00536	2.28767	0.8104	2.28767	0.6965																			-1.85831e-14	-2.32295	-0.000162621	-1.12371	-2.94891e-05	-0.66026	-1.77602e-05	-0.6978	3.54036e-14	-1.39377	1.7713e-05	-0.69716
2.29066	0.91364	2.29066	0.95129	2.29066	1.00011	2.29066	1.06556	2.29066	1.15596			2.29066	1.26511	2.29066	1.00495	2.29066	0.80998	2.29066	0.69635																			-1.97744e-14	-2.32601	-0.000163809	-1.12546	-2.95237e-05	-0.66054	-1.77795e-05	-0.69806	3.56773e-14	-1.3956	1.7741e-05	-0.69754
2.29365	0.91322	2.29365	0.95087	2.29365	0.99969	2.29365	1.06517	2.29365	1.15563			2.29365	1.26492	2.29365	1.00454	2.29365	0.80957	2.29365	0.69619																			-2.09688e-14	-2.32906	-0.000164706	-1.12677	-2.95846e-05	-0.66104	-1.78075e-05	-0.69844	3.59482e-14	-1.39744	1.77602e-05	-0.6978
2.29665	0.9128	2.29665	0.95045	2.29665	0.99928	2.29665	1.06479	2.29665	1.1553			2.29665	1.26472	2.29665	1.00413	2.29665	0.80915	2.29665	0.69604																			-2.21649e-14	-2.33211	-0.000165909	-1.12851	-2.97124e-05	-0.66209	-1.78955e-05	-0.69963	3.6217e-14	-1.39927	1.78955e-05	-0.69963
2.29964	0.91238	2.29964	0.95003	2.29964	0.99887	2.29964	1.0644	2.29964	1.15498			2.29964	1.26452	2.29964	1.00372	2.29964	0.80874	2.29964	0.69589																			-2.33627e-14	-2.33516	-0.000166817	-1.12982	-2.99375e-05	-0.66392	-1.8032e-05	-0.70147	3.64848e-14	-1.4011	1.7984e-05	-0.70082
2.30263	0.91195	2.30263	0.94961	2.30263	0.99846	2.30263	1.06401	2.30263	1.15465			2.30263	1.26433	2.30263	1.00332	2.30263	0.80833	2.30263	0.69573																			-2.45621e-14	-2.33822	-0.000168035	-1.13156	-2.99727e-05	-0.6642	-1.80515e-05	-0.70173	3.67491e-14	-1.40293	1.80124e-05	-0.7012
2.30563	0.91153	2.30563	0.94919	2.30563	0.99805	2.30563	1.06363	2.30563	1.15432			2.30563	1.26413	2.30563	1.00291	2.30563	0.80791	2.30563	0.69558																			-2.57633e-14	-2.34127	-0.000168954	-1.13287	-3.00345e-05	-0.6647	-1.808e-05	-0.70211	3.70113e-14	-1.40476	1.8032e-05	-0.70147
2.30862	0.91111	2.30862	0.94877	2.30862	0.99765	2.30862	1.06324	2.30862	1.15399			2.30862	1.26393	2.30862	1.0025	2.30862	0.8075	2.30862	0.69543																			-2.69661e-14	-2.34432	-0.000170188	-1.13462	-3.01644e-05	-0.66575	-1.81694e-05	-0.7033	3.72719e-14	-1.40659	1.81694e-05	-0.7033
2.31161	0.91069	2.31161	0.94836	2.31161	0.99724	2.31161	1.06285	2.31161	1.15367			2.31161	1.26374	2.31161	1.00209	2.31161	0.80709	2.31161	0.69528																			-2.81724e-14	-2.34737	-0.000171119	-1.13592	-3.0393e-05	-0.66758	-1.8308e-05	-0.70513	3.753e-14	-1.40842	1.82593e-05	-0.70449
2.3146	0.91028	2.3146	0.94794	2.3146	0.99683	2.3146	1.06247	2.3146	1.15334			2.3146	1.26354	2.3146	1.00169	2.3146	0.80668	2.3146	0.69512																			-2.9379e-14	-2.35043	-0.000172368	-1.13767	-3.04288e-05	-0.66787	-1.83279e-05	-0.70539	3.77855e-14	-1.41026	1.82881e-05	-0.70487
2.3176	0.90986	2.3176	0.94753	2.3176	0.99642	2.3176	1.06208	2.3176	1.15301			2.3176	1.26334	2.3176	1.00128	2.3176	0.80627	2.3176	0.69497																			-3.05859e-14	-2.35348	-0.000173311	-1.13898	-3.04916e-05	-0.66837	-1.83568e-05	-0.70577	3.8036e-14	-1.41209	1.8308e-05	-0.70513
2.32059	0.90944	2.32059	0.94711	2.32059	0.99601	2.32059	1.0617	2.32059	1.15269			2.32059	1.26315	2.32059	1.00087	2.32059	0.80586	2.32059	0.69482																			-3.17933e-14	-2.35653	-0.000174577	-1.14072	-3.06235e-05	-0.66941	-1.84476e-05	-0.70696	3.82838e-14	-1.41392	1.84476e-05	-0.70696
2.32358	0.90902	2.32358	0.94669	2.32358	0.99561	2.32358	1.06131	2.32358	1.15236			2.32358	1.26295	2.32358	1.00047	2.32358	0.80545	2.32358	0.69467																			-3.30009e-14	-2.35958	-0.000175533	-1.14203	-3.08557e-05	-0.67125	-1.85883e-05	-0.70879	3.85289e-14	-1.41575	1.85389e-05	-0.70815
2.32658	0.9086	2.32658	0.94628	2.32658	0.9952	2.32658	1.06093	2.32658	1.15203			2.32658	1.26275	2.32658	1.00006	2.32658	0.80505	2.32658	0.69452																			-3.4209e-14	-2.36264	-0.000176815	-1.14377	-3.0892e-05	-0.67153	-1.86085e-05	-0.70905	3.8772e-14	-1.41758	1.85681e-05	-0.70853
2.32957	0.90819	2.32957	0.94587	2.32957	0.9948	2.32957	1.06055	2.32957	1.15171			2.32957	1.26256	2.32957	0.99966	2.32957	0.80464	2.32957	0.69437																			-3.5417e-14	-2.36569	-0.000177783	-1.14508	-3.09558e-05	-0.67203	-1.86378e-05	-0.70943	3.90136e-14	-1.41941	1.85883e-05	-0.70879
2.33256	0.90777	2.33256	0.94545	2.33256	0.99439	2.33256	1.06016	2.33256	1.15138			2.33256	1.26236	2.33256	0.99925	2.33256	0.80423	2.33256	0.69422																			-3.66256e-14	-2.36874	-0.000179081	-1.14683	-3.10897e-05	-0.67308	-1.873e-05	-0.71062	3.92522e-14	-1.42125	1.873e-05	-0.71062
2.33556	0.90736	2.33556	0.94504	2.33556	0.99399	2.33556	1.05978	2.33556	1.15105			2.33556	1.26216	2.33556	0.99885	2.33556	0.80382	2.33556	0.69407																			-3.78346e-14	-2.37179	-0.000180061	-1.14813	-3.13255e-05	-0.67491	-1.88729e-05	-0.71245	3.9489e-14	-1.42308	1.88227e-05	-0.71181
2.33855	0.90694	2.33855	0.94463	2.33855	0.99358	2.33855	1.0594	2.33855	1.15073			2.33855	1.26197	2.33855	0.99845	2.33855	0.80342	2.33855	0.69392																			-3.90442e-14	-2.37485	-0.000181376	-1.14988	-3.13624e-05	-0.67519	-1.88934e-05	-0.71272	3.97239e-14	-1.42491	1.88524e-05	-0.71219
2.34154	0.90653	2.34154	0.94422	2.34154	0.99318	2.34154	1.05901	2.34154	1.1504			2.34154	1.26177	2.34154	0.99804	2.34154	0.80301	2.34154	0.69377																			-4.02543e-14	-2.3779	-0.000182369	-1.15119	-3.14271e-05	-0.67569	-1.89232e-05	-0.7131	3.99561e-14	-1.42674	1.88729e-05	-0.71245
2.34453	0.90612	2.34453	0.9438	2.34453	0.99277	2.34453	1.05863	2.34453	1.15008			2.34453	1.26157	2.34453	0.99764	2.34453	0.80261	2.34453	0.69362																			-4.14649e-14	-2.38095	-0.0001837	-1.15293	-3.1563e-05	-0.67674	-1.90168e-05	-0.71429	4.01868e-14	-1.42857	1.90168e-05	-0.71429
2.34753	0.9057	2.34753	0.94339	2.34753	0.99237	2.34753	1.05825	2.34753	1.14975			2.34753	1.26137	2.34753	0.99724	2.34753	0.80221	2.34753	0.69347																			-4.26888e-14	-2.384	-0.000184705	-1.15424	-3.18024e-05	-0.67857	-1.91618e-05	-0.71612	4.04349e-14	-1.4304	1.91108e-05	-0.71548
2.35052	0.90529	2.35052	0.94298	2.35052	0.99197	2.35052	1.05787	2.35052	1.14943			2.35052	1.26118	2.35052	0.99684	2.35052	0.8018	2.35052	0.69333																			-4.39107e-14	-2.38706	-0.000186054	-1.15598	-3.18399e-05	-0.67886	-1.91826e-05	-0.71638	4.06809e-14	-1.43223	1.9141e-05	-0.71586
2.35351	0.90488	2.35351	0.94257	2.35351	0.99156	2.35351	1.05749	2.35351	1.1491			2.35351	1.26098	2.35351	0.99644	2.35351	0.8014	2.35351	0.69318																			-4.51305e-14	-2.39011	-0.000187072	-1.15729	-3.19056e-05	-0.67936	-1.92129e-05	-0.71676	4.09242e-14	-1.43407	1.91618e-05	-0.71612
2.35651	0.90447	2.35651	0.94216	2.35651	0.99116	2.35651	1.05711	2.35651	1.14878			2.35651	1.26078	2.35651	0.99603	2.35651	0.801	2.35651	0.69303																			-4.63482e-14	-2.39316	-0.000188438	-1.15904	-3.20437e-05	-0.6804	-1.93079e-05	-0.71795	4.11659e-14	-1.4359	1.93079e-05	-0.71795
2.3595	0.90405	2.3595	0.94175	2.3595	0.99076	2.3595	1.05673	2.3595	1.14845			2.3595	1.26058	2.3595	0.99563	2.3595	0.80059	2.3595	0.69288																			-4.75638e-14	-2.39621	-0.000189469	-1.16034	-3.22869e-05	-0.68223	-1.94553e-05	-0.71978	4.14046e-14	-1.43773	1.94035e-05	-0.71914
2.36249	0.90364	2.36249	0.94134	2.36249	0.99036	2.36249	1.05635	2.36249	1.14813			2.36249	1.26039	2.36249	0.99523	2.36249	0.80019	2.36249	0.69273																			-4.87774e-14	-2.39927	-0.000190853	-1.16209	-3.2325e-05	-0.68252	-1.94764e-05	-0.72004	4.16416e-14	-1.43956	1.94341e-05	-0.71952
2.36549	0.90323	2.36549	0.94094	2.36549	0.98996	2.36549	1.05597	2.36549	1.1478			2.36549	1.26019	2.36549	0.99483	2.36549	0.79979	2.36549	0.69259																			-4.99315e-14	-2.40232	-0.000191898	-1.1634	-3.23918e-05	-0.68302	-1.95072e-05	-0.72042	4.18759e-14	-1.44139	1.94553e-05	-0.71978
2.36848	0.90282	2.36848	0.94053	2.36848	0.98956	2.36848	1.05559	2.36848	1.14748			2.36848	1.25999	2.36848	0.99443	2.36848	0.79939	2.36848	0.69244																			-5.10854e-14	-2.40537	-0.0001933	-1.16514	-3.25321e-05	-0.68407	-1.96037e-05	-0.72161	4.21077e-14	-1.44322	1.96037e-05	-0.72161
2.37147	0.90242	2.37147	0.94012	2.37147	0.98916	2.37147	1.05521	2.37147	1.14715			2.37147	1.25979	2.37147	0.99404	2.37147	0.79899	2.37147	0.69229																			-5.22389e-14	-2.40842	-0.000194358	-1.16645	-3.27791e-05	-0.6859	-1.97534e-05	-0.72344	4.23376e-14	-1.44505	1.97008e-05	-0.7228
2.37446	0.90201	2.37446	0.93971	2.37446	0.98876	2.37446	1.05483	2.37446	1.14683			2.37446	1.2596	2.37446	0.99364	2.37446	0.7986	2.37446	0.69215																			-5.3392e-14	-2.41148	-0.000195777	-1.16819	-3.28178e-05	-0.68618	-1.97748e-05	-0.7237	4.25647e-14	-1.44689	1.97319e-05	-0.72318
2.37746	0.9016	2.37746	0.93931	2.37746	0.98836	2.37746	1.05445	2.37746	1.14651			2.37746	1.2594	2.37746	0.99324	2.37746	0.7982	2.37746	0.692																			-5.45448e-14	-2.41453	-0.000196848	-1.1695	-3.28856e-05	-0.68668	-1.98061e-05	-0.72409	4.27861e-14	-1.44872	1.97534e-05	-0.72344
2.38045	0.90119	2.38045	0.9389	2.38045	0.98796	2.38045	1.05407	2.38045	1.14618			2.38045	1.2592	2.38045	0.99284	2.38045	0.7978	2.38045	0.69186																			-5.56973e-14	-2.41758	-0.000198285	-1.17125	-3.30281e-05	-0.68773	-1.99042e-05	-0.72527	4.30045e-14	-1.45055	1.99042e-05	-0.72527
2.38344	0.90078	2.38344	0.9385	2.38344	0.98756	2.38344	1.05369	2.38344	1.14586			2.38344	1.259	2.38344	0.99244	2.38344	0.7974	2.38344	0.69171																			-5.69007e-14	-2.42063	-0.000199369	-1.17255	-3.3279e-05	-0.68956	-2.00561e-05	-0.72711	4.32198e-14	-1.45238	2.00027e-05	-0.72646
2.38644	0.90038	2.38644	0.93809	2.38644	0.98716	2.38644	1.05332	2.38644	1.14553			2.38644	1.25881	2.38644	0.99205	2.38644	0.79701	2.38644	0.69156																			-5.81024e-14	-2.42369	-0.000200825	-1.1743	-3.33183e-05	-0.68985	-2.00779e-05	-0.72737	4.34325e-14	-1.45421	2.00343e-05	-0.72684
2.38943	0.89997	2.38943	0.93769	2.38943	0.98677	2.38943	1.05294	2.38943	1.14521			2.38943	1.25861	2.38943	0.99165	2.38943	0.79661	2.38943	0.69142																			-5.93024e-14	-2.42674	-0.000201924	-1.17561	-3.33871e-05	-0.69035	-2.01096e-05	-0.72775	4.36438e-14	-1.45604	2.00561e-05	-0.72711
2.39242	0.89957	2.39242	0.93728	2.39242	0.98637	2.39242	1.05256	2.39242	1.14489			2.39242	1.25841	2.39242	0.99126	2.39242	0.79621	2.39242	0.69128																			-6.05006e-14	-2.42979	-0.000203399	-1.17735	-3.35318e-05	-0.69139	-2.02092e-05	-0.72894	4.38515e-14	-1.45788	2.02092e-05	-0.72894
2.39542	0.89916	2.39542	0.93688	2.39542	0.98597	2.39542	1.05218	2.39542	1.14457			2.39542	1.25821	2.39542	0.99086	2.39542	0.79582	2.39542	0.69113																			-6.16972e-14	-2.43284	-0.000204512	-1.17866	-3.37866e-05	-0.69322	-2.03634e-05	-0.73077	4.40563e-14	-1.45971	2.03092e-05	-0.73013
2.39841	0.89876	2.39841	0.93648	2.39841	0.98558	2.39841	1.05181	2.39841	1.14424			2.39841	1.25801	2.39841	0.99046	2.39841	0.79543	2.39841	0.69099																			-6.28921e-14	-2.4359	-0.000206006	-1.1804	-3.38264e-05	-0.69351	-2.03856e-05	-0.73103	4.42593e-14	-1.46154	2.03413e-05	-0.73051
2.4014	0.89835	2.4014	0.93607	2.4014	0.98518	2.4014	1.05143	2.4014	1.14392			2.4014	1.25782	2.4014	0.99007	2.4014	0.79503	2.4014	0.69084																			-6.40855e-14	-2.43895	-0.000207134	-1.18171	-3.38963e-05	-0.69401	-2.04178e-05	-0.73141	4.44587e-14	-1.46337	2.03634e-05	-0.73077
2.40439	0.89795	2.40439	0.93567	2.40439	0.98479	2.40439	1.05106	2.40439	1.1436			2.40439	1.25762	2.40439	0.98968	2.40439	0.79464	2.40439	0.6907																			-6.52762e-14	-2.442	-0.000208647	-1.18346	-3.40432e-05	-0.69505	-2.05188e-05	-0.7326	4.4656e-14	-1.4652	2.05188e-05	-0.7326
2.40739	0.89755	2.40739	0.93527	2.40739	0.98439	2.40739	1.05068	2.40739	1.14327			2.40739	1.25742	2.40739	0.98928	2.40739	0.79425	2.40739	0.69056																			-6.6464e-14	-2.44505	-0.000209789	-1.18476	-3.43019e-05	-0.69689	-2.06754e-05	-0.73443	4.48491e-14	-1.46703	2.06204e-05	-0.73379
2.41038	0.89715	2.41038	0.93487	2.41038	0.984	2.41038	1.05031	2.41038	1.14295			2.41038	1.25722	2.41038	0.98889	2.41038	0.79385	2.41038	0.69041																			-6.76491e-14	-2.44811	-0.00021132	-1.18651	-3.43423e-05	-0.69717	-2.06979e-05	-0.73469	4.50404e-14	-1.46886	2.0653e-05	-0.73417
2.41337	0.89674	2.41337	0.93447	2.41337	0.9836	2.41337	1.04993	2.41337	1.14263			2.41337	1.25702	2.41337	0.9885	2.41337	0.79346	2.41337	0.69027																			-6.88314e-14	-2.45116	-0.000212477	-1.18782	-3.44133e-05	-0.69767	-2.07306e-05	-0.73507	4.52275e-14	-1.4707	2.06754e-05	-0.73443
2.41637	0.89634	2.41637	0.93407	2.41637	0.98321	2.41637	1.04956	2.41637	1.14231			2.41637	1.25683	2.41637	0.9881	2.41637	0.79307	2.41637	0.69013																			-7.0011e-14	-2.45421	-0.000214027	-1.18956	-3.45626e-05	-0.69872	-2.08333e-05	-0.73626	4.54119e-14	-1.47253	2.08333e-05	-0.73626
2.41936	0.89594	2.41936	0.93367	2.41936	0.98282	2.41936	1.04918	2.41936	1.14199			2.41936	1.25663	2.41936	0.98771	2.41936	0.79268	2.41936	0.68998																			-7.1168e-14	-2.45726	-0.000215198	-1.19087	-3.48253e-05	-0.70055	-2.09924e-05	-0.7381	4.55945e-14	-1.47436	2.09365e-05	-0.73745
2.42235	0.89554	2.42235	0.93327	2.42235	0.98242	2.42235	1.04881	2.42235	1.14166			2.42235	1.25643	2.42235	0.98732	2.42235	0.79229	2.42235	0.68984																			-7.23228e-14	-2.46032	-0.00021677	-1.19261	-3.48664e-05	-0.70083	-2.10152e-05	-0.73836	4.57733e-14	-1.47619	2.09696e-05	-0.73783
2.42535	0.89514	2.42535	0.93287	2.42535	0.98203	2.42535	1.04843	2.42535	1.14134			2.42535	1.25623	2.42535	0.98693	2.42535	0.7919	2.42535	0.6897																			-7.34753e-14	-2.46337	-0.000217956	-1.19392	-3.49386e-05	-0.70133	-2.10484e-05	-0.73874	4.59494e-14	-1.47802	2.09924e-05	-0.7381
2.42834	0.89474	2.42834	0.93247	2.42834	0.98164	2.42834	1.04806	2.42834	1.14102			2.42834	1.25603	2.42834	0.98654	2.42834	0.79151	2.42834	0.68956																			-7.46254e-14	-2.46642	-0.000219548	-1.19567	-3.50902e-05	-0.70238	-2.11527e-05	-0.73993	4.61243e-14	-1.47985	2.11527e-05	-0.73993
2.43133	0.89434	2.43133	0.93208	2.43133	0.98125	2.43133	1.04769	2.43133	1.1407			2.43133	1.25583	2.43133	0.98614	2.43133	0.79113	2.43133	0.68942																			-7.57733e-14	-2.46947	-0.000220749	-1.19697	-3.53571e-05	-0.70421	-2.13143e-05	-0.74176	4.62942e-14	-1.48168	2.12575e-05	-0.74112
2.43432	0.89394	2.43432	0.93168	2.43432	0.98086	2.43432	1.04732	2.43432	1.14038			2.43432	1.25563	2.43432	0.98575	2.43432	0.79074	2.43432	0.68928																			-7.69188e-14	-2.47253	-0.000222362	-1.19872	-3.53988e-05	-0.7045	-2.13375e-05	-0.74202	4.64618e-14	-1.48352	2.12912e-05	-0.7415
2.43732	0.89355	2.43732	0.93128	2.43732	0.98046	2.43732	1.04694	2.43732	1.14006			2.43732	1.25544	2.43732	0.98536	2.43732	0.79035	2.43732	0.68914																			-7.80832e-14	-2.47558	-0.000223579	-1.20003	-3.54721e-05	-0.705	-2.13712e-05	-0.7424	4.6627e-14	-1.48535	2.13143e-05	-0.74176
2.44031	0.89315	2.44031	0.93088	2.44031	0.98007	2.44031	1.04657	2.44031	1.13974			2.44031	1.25524	2.44031	0.98498	2.44031	0.78997	2.44031	0.689																			-7.92437e-14	-2.47863	-0.000225212	-1.20177	-3.5626e-05	-0.70604	-2.14771e-05	-0.74359	4.6789e-14	-1.48718	2.14771e-05	-0.74359
2.4433	0.89275	2.4433	0.93049	2.4433	0.97968	2.4433	1.0462	2.4433	1.13942			2.4433	1.25504	2.4433	0.98459	2.4433	0.78958	2.4433	0.68885																			-8.04006e-14	-2.48168	-0.000226444	-1.20308	-3.58971e-05	-0.70788	-2.16412e-05	-0.74542	4.6947e-14	-1.48901	2.15836e-05	-0.74478
2.4463	0.89236	2.4463	0.93009	2.4463	0.97929	2.4463	1.04583	2.4463	1.1391			2.4463	1.25484	2.4463	0.9842	2.4463	0.78919	2.4463	0.68871																			-8.15537e-14	-2.48474	-0.000228098	-1.20482	-3.59395e-05	-0.70816	-2.16648e-05	-0.74568	4.71032e-14	-1.49084	2.16177e-05	-0.74516
2.44929	0.89196	2.44929	0.9297	2.44929	0.97891	2.44929	1.04546	2.44929	1.13878			2.44929	1.25464	2.44929	0.98381	2.44929	0.78881	2.44929	0.68857																			-8.2703e-14	-2.48779	-0.000229346	-1.20613	-3.60139e-05	-0.70866	-2.1699e-05	-0.74606	4.72564e-14	-1.49267	2.16412e-05	-0.74542
2.45228	0.89156	2.45228	0.9293	2.45228	0.97852	2.45228	1.04509	2.45228	1.13846			2.45228	1.25444	2.45228	0.98342	2.45228	0.78843	2.45228	0.68844																			-8.38485e-14	-2.49084	-0.00023102	-1.20788	-3.61702e-05	-0.70971	-2.18065e-05	-0.74725	4.74069e-14	-1.49451	2.18065e-05	-0.74725
2.45528	0.89117	2.45528	0.92891	2.45528	0.97813	2.45528	1.04472	2.45528	1.13814			2.45528	1.25424	2.45528	0.98303	2.45528	0.78804	2.45528	0.6883																			-8.49211e-14	-2.49389	-0.000232284	-1.20918	-3.64454e-05	-0.71154	-2.19731e-05	-0.74908	4.75545e-14	-1.49634	2.19146e-05	-0.74844
2.45827	0.89078	2.45827	0.92852	2.45827	0.97774	2.45827	1.04435	2.45827	1.13782			2.45827	1.25405	2.45827	0.98265	2.45827	0.78766	2.45827	0.68816																			-8.59859e-14	-2.49695	-0.00023398	-1.21093	-3.64885e-05	-0.71182	-2.1997e-05	-0.74935	4.76993e-14	-1.49817	2.19492e-05	-0.74882
2.46126	0.89038	2.46126	0.92812	2.46126	0.97735	2.46126	1.04398	2.46126	1.1375			2.46126	1.25385	2.46126	0.98226	2.46126	0.78728	2.46126	0.68802																			-8.70429e-14	-2.5	-0.00023526	-1.21224	-3.6564e-05	-0.71232	-2.20318e-05	-0.74973	4.78399e-14	-1.5	2.19731e-05	-0.74908
2.46425	0.88999	2.46425	0.92773	2.46425	0.97697	2.46425	1.04361	2.46425	1.13718			2.46425	1.25365	2.46425	0.98187	2.46425	0.78689	2.46425	0.68788																			-8.80921e-14	-2.50305	-0.000236978	-1.21398	-3.67227e-05	-0.71337	-2.21409e-05	-0.75092	4.7979e-14	-1.50183	2.21409e-05	-0.75092
2.46725	0.8896	2.46725	0.92734	2.46725	0.97658	2.46725	1.04324	2.46725	1.13686			2.46725	1.25345	2.46725	0.98149	2.46725	0.78651	2.46725	0.68774																			-8.91335e-14	-2.50611	-0.000238275	-1.21529	-3.7002e-05	-0.7152	-2.231e-05	-0.75275	4.81145e-14	-1.50366	2.22506e-05	-0.75211
2.47024	0.8892	2.47024	0.92695	2.47024	0.97619	2.47024	1.04287	2.47024	1.13654			2.47024	1.25325	2.47024	0.9811	2.47024	0.78613	2.47024	0.6876																			-9.01671e-14	-2.50916	-0.000240016	-1.21703	-3.70458e-05	-0.71549	-2.23343e-05	-0.75301	4.82477e-14	-1.50549	2.22858e-05	-0.75249
2.47323	0.88881	2.47323	0.92655	2.47323	0.97581	2.47323	1.0425	2.47323	1.13622			2.47323	1.25305	2.47323	0.98072	2.47323	0.78575	2.47323	0.68746																			-9.12431e-14	-2.51221	-0.000241329	-1.21834	-3.71225e-05	-0.71599	-2.23696e-05	-0.75339	4.83762e-14	-1.50733	2.231e-05	-0.75275
2.47623	0.88842	2.47623	0.92616	2.47623	0.97542	2.47623	1.04213	2.47623	1.1359			2.47623	1.25285	2.47623	0.98033	2.47623	0.78537	2.47623	0.68733																			-9.23109e-14	-2.51526	-0.000243092	-1.22009	-3.72837e-05	-0.71703	-2.24805e-05	-0.75458	4.8503e-14	-1.50916	2.24805e-05	-0.75458
2.47922	0.88803	2.47922	0.92577	2.47922	0.97504	2.47922	1.04176	2.47922	1.13558			2.47922	1.25265	2.47922	0.97995	2.47922	0.78499	2.47922	0.68719																			-9.33706e-14	-2.51832	-0.000244422	-1.22139	-3.75675e-05	-0.71886	-2.26523e-05	-0.75641	4.86263e-14	-1.51099	2.25919e-05	-0.75577
2.48221	0.88764	2.48221	0.92538	2.48221	0.97465	2.48221	1.0414	2.48221	1.13526			2.48221	1.25245	2.48221	0.97956	2.48221	0.78461	2.48221	0.68705																			-9.44222e-14	-2.52137	-0.000246207	-1.22314	-3.76119e-05	-0.71915	-2.2677e-05	-0.75667	4.87467e-14	-1.51282	2.26277e-05	-0.75615
2.48521	0.88725	2.48521	0.92499	2.48521	0.97427	2.48521	1.04103	2.48521	1.13495			2.48521	1.25225	2.48521	0.97918	2.48521	0.78423	2.48521	0.68692																			-9.54655e-14	-2.52442	-0.000247554	-1.22445	-3.76898e-05	-0.71965	-2.27128e-05	-0.75705	4.88645e-14	-1.51465	2.26523e-05	-0.75641
2.4882	0.88686	2.4882	0.9246	2.4882	0.97388	2.4882	1.04066	2.4882	1.13463			2.4882	1.25205	2.4882	0.9788	2.4882	0.78386	2.4882	0.68678																			-9.65008e-14	-2.52747	-0.000249361	-1.22619	-3.78536e-05	-0.7207	-2.28254e-05	-0.75824	4.89783e-14	-1.51648	2.28254e-05	-0.75824
2.49119	0.88647	2.49119	0.92421	2.49119	0.9735	2.49119	1.0403	2.49119	1.13431			2.49119	1.25186	2.49119	0.97841	2.49119	0.78348	2.49119	0.68664																			-9.75249e-14	-2.53053	-0.000250725	-1.2275	-3.81419e-05	-0.72253	-2.29999e-05	-0.76007	4.90899e-14	-1.51832	2.29386e-05	-0.75943
2.49418	0.88608	2.49418	0.92383	2.49418	0.97312	2.49418	1.03993	2.49418	1.13399			2.49418	1.25166	2.49418	0.97803	2.49418	0.7831	2.49418	0.68651																			-9.85422e-14	-2.53358	-0.000252556	-1.22924	-3.8187e-05	-0.72281	-2.3025e-05	-0.76033	4.91982e-14	-1.52015	2.29749e-05	-0.75981
2.49718	0.88569	2.49718	0.92344	2.49718	0.97273	2.49718	1.03956	2.49718	1.13367			2.49718	1.25146	2.49718	0.97765	2.49718	0.78273	2.49718	0.68637																			-9.95526e-14	-2.53663	-0.000253938	-1.23055	-3.82661e-05	-0.72331	-2.30614e-05	-0.76072	4.93039e-14	-1.52198	2.29999e-05	-0.76007
2.50017	0.8853	2.50017	0.92305	2.50017	0.97235	2.50017	1.0392	2.50017	1.13336			2.50017	1.25126	2.50017	0.97727	2.50017	0.78235	2.50017	0.68623																			-1.00556e-13	-2.53968	-0.000255792	-1.2323	-3.84324e-05	-0.72436	-2.31758e-05	-0.7619	4.94058e-14	-1.52381	2.31758e-05	-0.7619
2.50316	0.88492	2.50316	0.92266	2.50316	0.97197	2.50316	1.03883	2.50316	1.13304			2.50316	1.25106	2.50316	0.97689	2.50316	0.78198	2.50316	0.6861																			-1.01553e-13	-2.54274	-0.000257192	-1.2336	-3.87252e-05	-0.72619	-2.33529e-05	-0.76374	4.95048e-14	-1.52564	2.32907e-05	-0.76309
2.50616	0.88453	2.50616	0.92228	2.50616	0.97159	2.50616	1.03847	2.50616	1.13272			2.50616	1.25086	2.50616	0.97651	2.50616	0.7816	2.50616	0.68596																			-1.02543e-13	-2.54579	-0.000259071	-1.23535	-3.8771e-05	-0.72648	-2.33784e-05	-0.764	4.96013e-14	-1.52747	2.33275e-05	-0.76347
2.50915	0.88414	2.50915	0.92189	2.50915	0.97121	2.50915	1.0381	2.50915	1.1324			2.50915	1.25066	2.50915	0.97613	2.50915	0.78123	2.50915	0.68583																			-1.0353e-13	-2.54884	-0.000260489	-1.23666	-3.88514e-05	-0.72698	-2.34154e-05	-0.76438	4.96934e-14	-1.5293	2.33529e-05	-0.76374
2.51214	0.88376	2.51214	0.92151	2.51214	0.97083	2.51214	1.03774	2.51214	1.13209			2.51214	1.25046	2.51214	0.97575	2.51214	0.78085	2.51214	0.68569																			-1.04511e-13	-2.55189	-0.000262391	-1.2384	-3.90202e-05	-0.72802	-2.35315e-05	-0.76557	4.97835e-14	-1.53114	2.35315e-05	-0.76557
2.51514	0.88337	2.51514	0.92112	2.51514	0.97044	2.51514	1.03737	2.51514	1.13177			2.51514	1.25026	2.51514	0.97537	2.51514	0.78048	2.51514	0.68556																			-1.05487e-13	-2.55495	-0.000263827	-1.23971	-3.93175e-05	-0.72985	-2.37113e-05	-0.7674	4.98713e-14	-1.53297	2.36481e-05	-0.76676
2.51813	0.88299	2.51813	0.92074	2.51813	0.97006	2.51813	1.03701	2.51813	1.13145			2.51813	1.25006	2.51813	0.97499	2.51813	0.78011	2.51813	0.68542																			-1.06456e-13	-2.558	-0.000265754	-1.24145	-3.9364e-05	-0.73014	-2.37371e-05	-0.76766	4.99537e-14	-1.5348	2.36856e-05	-0.76714
2.52112	0.8826	2.52112	0.92035	2.52112	0.96969	2.52112	1.03665	2.52112	1.13114			2.52112	1.24986	2.52112	0.97461	2.52112	0.77974	2.52112	0.68529																			-1.07421e-13	-2.56105	-0.000267207	-1.24276	-3.94456e-05	-0.73064	-2.37747e-05	-0.76804	5.00352e-14	-1.53663	2.37113e-05	-0.7674
2.52411	0.88222	2.52411	0.91997	2.52411	0.96931	2.52411	1.03628	2.52411	1.13082			2.52411	1.24966	2.52411	0.97423	2.52411	0.77936	2.52411	0.68516																			-1.08379e-13	-2.5641	-0.000269158	-1.24451	-3.9617e-05	-0.73168	-2.38925e-05	-0.76923	5.01132e-14	-1.53846	2.38925e-05	-0.76923
2.52711	0.88184	2.52711	0.91958	2.52711	0.96893	2.52711	1.03592	2.52711	1.1305			2.52711	1.24946	2.52711	0.97385	2.52711	0.77899	2.52711	0.68502																			-1.09288e-13	-2.56716	-0.00027063	-1.24581	-3.99187e-05	-0.73352	-2.40751e-05	-0.77106	5.01865e-14	-1.54029	2.4011e-05	-0.77042
2.5301	0.88145	2.5301	0.9192	2.5301	0.96855	2.5301	1.03556	2.5301	1.13019			2.5301	1.24926	2.5301	0.97347	2.5301	0.77862	2.5301	0.68489																			-1.1019e-13	-2.57021	-0.000272606	-1.24756	-3.99659e-05	-0.7338	-2.41014e-05	-0.77132	5.02595e-14	-1.54212	2.4049e-05	-0.7708
2.53309	0.88107	2.53309	0.91882	2.53309	0.96817	2.53309	1.03519	2.53309	1.12987			2.53309	1.24906	2.53309	0.9731	2.53309	0.77825	2.53309	0.68476																			-1.11086e-13	-2.57326	-0.000274098	-1.24887	-4.00488e-05	-0.7343	-2.41395e-05	-0.7717	5.03282e-14	-1.54396	2.40751e-05	-0.77106
2.53609	0.88069	2.53609	0.91844	2.53609	0.96779	2.53609	1.03483	2.53609	1.12956			2.53609	1.24886	2.53609	0.97272	2.53609	0.77788	2.53609	0.68462																			-1.11977e-13	-2.57631	-0.0002761	-1.25061	-4.02229e-05	-0.73535	-2.42592e-05	-0.77289	5.03927e-14	-1.54579	2.42592e-05	-0.77289
2.53908	0.88031	2.53908	0.91806	2.53908	0.96742	2.53908	1.03447	2.53908	1.12924			2.53908	1.24866	2.53908	0.97234	2.53908	0.77751	2.53908	0.68449																			-1.12861e-13	-2.57937	-0.000277611	-1.25192	-4.05295e-05	-0.73718	-2.44447e-05	-0.77473	5.04541e-14	-1.54762	2.43795e-05	-0.77408
2.54207	0.87993	2.54207	0.91767	2.54207	0.96704	2.54207	1.03411	2.54207	1.12893			2.54207	1.24846	2.54207	0.97197	2.54207	0.77715	2.54207	0.68436																			-1.13739e-13	-2.58242	-0.000279638	-1.25366	-4.05775e-05	-0.73746	-2.44713e-05	-0.77499	5.05136e-14	-1.54945	2.44181e-05	-0.77446
2.54507	0.87955	2.54507	0.91729	2.54507	0.96666	2.54507	1.03375	2.54507	1.12861			2.54507	1.24826	2.54507	0.97159	2.54507	0.77678	2.54507	0.68423																			-1.14701e-13	-2.58547	-0.000281169	-1.25497	-4.06616e-05	-0.73796	-2.45101e-05	-0.77537	5.05684e-14	-1.55128	2.44447e-05	-0.77473
2.54806	0.87917	2.54806	0.91691	2.54806	0.96629	2.54806	1.03339	2.54806	1.1283			2.54806	1.24806	2.54806	0.97122	2.54806	0.77641	2.54806	0.68409																			-1.15651e-13	-2.58852	-0.000283222	-1.25672	-4.08385e-05	-0.73901	-2.46317e-05	-0.77656	5.0621e-14	-1.55311	2.46317e-05	-0.77656
2.55105	0.87879	2.55105	0.91653	2.55105	0.96591	2.55105	1.03303	2.55105	1.12798			2.55105	1.24786	2.55105	0.97084	2.55105	0.77604	2.55105	0.68396																			-1.16589e-13	-2.59158	-0.000284772	-1.25802	-4.11499e-05	-0.74084	-2.48201e-05	-0.77839	5.06705e-14	-1.55495	2.47539e-05	-0.77775
2.55404	0.87841	2.55404	0.91615	2.55404	0.96554	2.55404	1.03267	2.55404	1.12767			2.55404	1.24766	2.55404	0.97047	2.55404	0.77568	2.55404	0.68383																			-1.17516e-13	-2.59463	-0.000286852	-1.25977	-4.11986e-05	-0.74113	-2.48471e-05	-0.77865	5.07159e-14	-1.55678	2.47931e-05	-0.77813
2.55704	0.87803	2.55704	0.91577	2.55704	0.96516	2.55704	1.03231	2.55704	1.12735			2.55704	1.24746	2.55704	0.97009	2.55704	0.77531	2.55704	0.6837																			-1.1843e-13	-2.59768	-0.000288421	-1.26108	-4.12841e-05	-0.74163	-2.48865e-05	-0.77903	5.07585e-14	-1.55861	2.48201e-05	-0.77839
2.56003	0.87765	2.56003	0.9154	2.56003	0.96479	2.56003	1.03195	2.56003	1.12704			2.56003	1.24726	2.56003	0.96972	2.56003	0.77495	2.56003	0.68357																			-1.19333e-13	-2.60073	-0.000290526	-1.26282	-4.14637e-05	-0.74267	-2.50099e-05	-0.78022	5.08005e-14	-1.56044	2.50099e-05	-0.78022
2.56302	0.87727	2.56302	0.91502	2.56302	0.96441	2.56302	1.03159	2.56302	1.12672			2.56302	1.24706	2.56302	0.96935	2.56302	0.77458	2.56302	0.68344																			-1.20147e-13	-2.60379	-0.000292115	-1.26413	-4.17799e-05	-0.74451	-2.52012e-05	-0.78205	5.08354e-14	-1.56227	2.5134e-05	-0.78141
2.56602	0.87689	2.56602	0.91464	2.56602	0.96404	2.56602	1.03123	2.56602	1.12641			2.56602	1.24686	2.56602	0.96897	2.56602	0.77422	2.56602	0.68331																			-1.2096e-13	-2.60684	-0.000294248	-1.26587	-4.18294e-05	-0.74479	-2.52287e-05	-0.78231	5.08684e-14	-1.5641	2.51738e-05	-0.78179
2.56901	0.87652	2.56901	0.91426	2.56901	0.96366	2.56901	1.03087	2.56901	1.1261			2.56901	1.24666	2.56901	0.9686	2.56901	0.77385	2.56901	0.68317																			-1.21771e-13	-2.60989	-0.000295858	-1.26718	-4.19162e-05	-0.74529	-2.52686e-05	-0.78269	5.08996e-14	-1.56593	2.52012e-05	-0.78205
2.572	0.87614	2.572	0.91389	2.572	0.96329	2.572	1.03051	2.572	1.12578			2.572	1.24646	2.572	0.96823	2.572	0.77349	2.572	0.68304																			-1.2258e-13	-2.61294	-0.000298019	-1.26893	-4.20986e-05	-0.74634	-2.5394e-05	-0.78388	5.09266e-14	-1.56777	2.5394e-05	-0.78388
2.57499	0.87576	2.57499	0.91351	2.57499	0.96292	2.57499	1.03015	2.57499	1.12547			2.57499	1.24626	2.57499	0.96786	2.57499	0.77313	2.57499	0.68291																			-1.23387e-13	-2.616	-0.00029965	-1.27023	-4.24196e-05	-0.74817	-2.55882e-05	-0.78571	5.09509e-14	-1.5696	2.552e-05	-0.78507
2.57799	0.87539	2.57799	0.91313	2.57799	0.96255	2.57799	1.0298	2.57799	1.12515			2.57799	1.24606	2.57799	0.96748	2.57799	0.77276	2.57799	0.68278																			-1.24193e-13	-2.61905	-0.000301838	-1.27198	-4.24698e-05	-0.74845	-2.56161e-05	-0.78598	5.09717e-14	-1.57143	2.55604e-05	-0.78545
2.58098	0.87501	2.58098	0.91276	2.58098	0.96217	2.58098	1.02944	2.58098	1.12484			2.58098	1.24586	2.58098	0.96711	2.58098	0.7724	2.58098	0.68265																			-1.25014e-13	-2.6221	-0.00030349	-1.27329	-4.25579e-05	-0.74895	-2.56566e-05	-0.78636	5.09885e-14	-1.57326	2.55882e-05	-0.78571
2.58397	0.87464	2.58397	0.91238	2.58397	0.9618	2.58397	1.02908	2.58397	1.12453			2.58397	1.24566	2.58397	0.96674	2.58397	0.77204	2.58397	0.68253																			-1.25821e-13	-2.62515	-0.000305707	-1.27503	-4.2743e-05	-0.75	-2.57839e-05	-0.78755	5.10023e-14	-1.57509	2.57839e-05	-0.78755
2.58697	0.87426	2.58697	0.91201	2.58697	0.96143	2.58697	1.02873	2.58697	1.12422			2.58697	1.24546	2.58697	0.96637	2.58697	0.77168	2.58697	0.6824																			-1.26615e-13	-2.62821	-0.000307379	-1.27634	-4.3069e-05	-0.75183	-2.5981e-05	-0.78938	5.10141e-14	-1.57692	2.59118e-05	-0.78874
2.58996	0.87389	2.58996	0.91163	2.58996	0.96106	2.58996	1.02837	2.58996	1.1239			2.58996	1.24526	2.58996	0.966	2.58996	0.77132	2.58996	0.68227																			-1.27395e-13	-2.63126	-0.000309624	-1.27808	-4.312e-05	-0.75212	-2.60093e-05	-0.78964	5.10235e-14	-1.57875	2.59528e-05	-0.78912
2.59295	0.87352	2.59295	0.91126	2.59295	0.96069	2.59295	1.02801	2.59295	1.12359			2.59295	1.24506	2.59295	0.96563	2.59295	0.77096	2.59295	0.68214																			-1.28162e-13	-2.63431	-0.000311317	-1.27939	-4.32094e-05	-0.75262	-2.60505e-05	-0.79002	5.10278e-14	-1.58059	2.5981e-05	-0.78938
2.59595	0.87314	2.59595	0.91089	2.59595	0.96032	2.59595	1.02766	2.59595	1.12328			2.59595	1.24486	2.59595	0.96526	2.59595	0.7706	2.59595	0.68201																			-1.28916e-13	-2.63736	-0.00031359	-1.28114	-4.33975e-05	-0.75366	-2.61798e-05	-0.79121	5.10293e-14	-1.58242	2.61798e-05	-0.79121
2.59894	0.87277	2.59894	0.91051	2.59894	0.95995	2.59894	1.0273	2.59894	1.12297			2.59894	1.24466	2.59894	0.96489	2.59894	0.77024	2.59894	0.68188																			-1.29647e-13	-2.64042	-0.000315305	-1.28244	-4.37286e-05	-0.75549	-2.63801e-05	-0.79304	5.10266e-14	-1.58425	2.63097e-05	-0.7924
2.60193	0.8724	2.60193	0.91014	2.60193	0.95958	2.60193	1.02695	2.60193	1.12265			2.60193	1.24446	2.60193	0.96453	2.60193	0.76988	2.60193	0.68175																			-1.30375e-13	-2.64347	-0.000317607	-1.28419	-4.37804e-05	-0.75578	-2.64088e-05	-0.7933	5.10234e-14	-1.58608	2.63514e-05	-0.79278
2.60492	0.87203	2.60492	0.90977	2.60492	0.95921	2.60492	1.02659	2.60492	1.12234			2.60492	1.24426	2.60492	0.96416	2.60492	0.76952	2.60492	0.68163																			-1.311e-13	-2.64652	-0.000319345	-1.2855	-4.38713e-05	-0.75628	-2.64507e-05	-0.79368	5.10157e-14	-1.58791	2.63801e-05	-0.79304
2.60792	0.87166	2.60792	0.9094	2.60792	0.95885	2.60792	1.02624	2.60792	1.12203			2.60792	1.24406	2.60792	0.96379	2.60792	0.76917	2.60792	0.6815																			-1.31821e-13	-2.64957	-0.000321677	-1.28724	-4.40623e-05	-0.75733	-2.65819e-05	-0.79487	5.10034e-14	-1.58974	2.65819e-05	-0.79487
2.61091	0.87129	2.61091	0.90903	2.61091	0.95848	2.61091	1.02588	2.61091	1.12172			2.61091	1.24386	2.61091	0.96342	2.61091	0.76881	2.61091	0.68137																			-1.32539e-13	-2.65263	-0.000323437	-1.28855	-4.43986e-05	-0.75916	-2.67854e-05	-0.7967	5.09897e-14	-1.59158	2.67139e-05	-0.79606
2.6139	0.87092	2.6139	0.90865	2.6139	0.95811	2.6139	1.02553	2.6139	1.12141			2.6139	1.24366	2.6139	0.96305	2.6139	0.76845	2.6139	0.68124																			-1.33254e-13	-2.65568	-0.0003258	-1.29029	-4.44512e-05	-0.75944	-2.68146e-05	-0.79696	5.09727e-14	-1.59341	2.67562e-05	-0.79644
2.6169	0.87055	2.6169	0.90828	2.6169	0.95774	2.6169	1.02517	2.6169	1.1211			2.6169	1.24346	2.6169	0.96269	2.6169	0.7681	2.6169	0.68112																			-1.33965e-13	-2.65873	-0.000327583	-1.2916	-4.45435e-05	-0.75994	-2.68571e-05	-0.79735	5.09515e-14	-1.59524	2.67854e-05	-0.7967
2.61989	0.87018	2.61989	0.90791	2.61989	0.95738	2.61989	1.02482	2.61989	1.12078			2.61989	1.24326	2.61989	0.96232	2.61989	0.76774	2.61989	0.68099																			-1.3467e-13	-2.66178	-0.000329975	-1.29335	-4.47375e-05	-0.76099	-2.69904e-05	-0.79853	5.09262e-14	-1.59707	2.69904e-05	-0.79853
2.62288	0.86981	2.62288	0.90754	2.62288	0.95701	2.62288	1.02447	2.62288	1.12047			2.62288	1.24306	2.62288	0.96196	2.62288	0.76738	2.62288	0.68086																			-1.35368e-13	-2.66484	-0.000331781	-1.29465	-4.5079e-05	-0.76282	-2.71969e-05	-0.80037	5.09013e-14	-1.5989	2.71244e-05	-0.79972
2.62588	0.86944	2.62588	0.90717	2.62588	0.95664	2.62588	1.02412	2.62588	1.12016			2.62588	1.24286	2.62588	0.96159	2.62588	0.76703	2.62588	0.68074																			-1.36059e-13	-2.66789	-0.000334203	-1.2964	-4.51325e-05	-0.76311	-2.72266e-05	-0.80063	5.08704e-14	-1.60073	2.71673e-05	-0.8001
2.62887	0.86907	2.62887	0.90681	2.62887	0.95628	2.62887	1.02376	2.62887	1.11985			2.62887	1.24266	2.62887	0.96123	2.62887	0.76668	2.62887	0.68061																			-1.36744e-13	-2.67094	-0.000336031	-1.29771	-4.52262e-05	-0.76361	-2.72697e-05	-0.80101	5.0836e-14	-1.60256	2.71969e-05	-0.80037
2.63186	0.8687	2.63186	0.90644	2.63186	0.95591	2.63186	1.02341	2.63186	1.11954			2.63186	1.24246	2.63186	0.96086	2.63186	0.76632	2.63186	0.68048																			-1.37421e-13	-2.67399	-0.000338484	-1.29945	-4.54232e-05	-0.76465	-2.74051e-05	-0.8022	5.08009e-14	-1.6044	2.74051e-05	-0.8022
2.63485	0.86834	2.63485	0.90607	2.63485	0.95555	2.63485	1.02306	2.63485	1.11923			2.63485	1.24226	2.63485	0.9605	2.63485	0.76597	2.63485	0.68036																			-1.38085e-13	-2.67705	-0.000340335	-1.30076	-4.57699e-05	-0.76648	-2.76148e-05	-0.80403	5.076e-14	-1.60623	2.75411e-05	-0.80339
2.63785	0.86797	2.63785	0.9057	2.63785	0.95518	2.63785	1.02271	2.63785	1.11892			2.63785	1.24206	2.63785	0.96013	2.63785	0.76562	2.63785	0.68023																			-1.38741e-13	-2.6801	-0.00034282	-1.3025	-4.58241e-05	-0.76677	-2.76448e-05	-0.80429	5.07168e-14	-1.60806	2.75847e-05	-0.80377
2.64084	0.8676	2.64084	0.90533	2.64084	0.95482	2.64084	1.02236	2.64084	1.11861			2.64084	1.24186	2.64084	0.95977	2.64084	0.76526	2.64084	0.68011																			-1.3939e-13	-2.68315	-0.000344696	-1.30381	-4.59193e-05	-0.76727	-2.76886e-05	-0.80467	5.0671e-14	-1.60989	2.76148e-05	-0.80403
2.64383	0.86724	2.64383	0.90497	2.64383	0.95445	2.64383	1.022	2.64383	1.1183			2.64383	1.24166	2.64383	0.9594	2.64383	0.76491	2.64383	0.67998																			-1.40032e-13	-2.6862	-0.000347213	-1.30556	-4.61192e-05	-0.76832	-2.7826e-05	-0.80586	5.06203e-14	-1.61172	2.7826e-05	-0.80586
2.64683	0.86687	2.64683	0.9046	2.64683	0.95409	2.64683	1.02165	2.64683	1.11799			2.64683	1.24146	2.64683	0.95904	2.64683	0.76456	2.64683	0.67986																			-1.40666e-13	-2.68926	-0.000349113	-1.30686	-4.64711e-05	-0.77015	-2.80389e-05	-0.80769	5.05684e-14	-1.61355	2.79641e-05	-0.80705
2.64982	0.86651	2.64982	0.90424	2.64982	0.95373	2.64982	1.0213	2.64982	1.11768			2.64982	1.24125	2.64982	0.95868	2.64982	0.76421	2.64982	0.67973																			-1.41292e-13	-2.69231	-0.000351663	-1.30861	-4.65262e-05	-0.77043	-2.80694e-05	-0.80795	5.05129e-14	-1.61538	2.80084e-05	-0.80743
2.65281	0.86614	2.65281	0.90387	2.65281	0.95336	2.65281	1.02095	2.65281	1.11737			2.65281	1.24105	2.65281	0.95832	2.65281	0.76386	2.65281	0.67961																			-1.41899e-13	-2.69536	-0.000353587	-1.30992	-4.66228e-05	-0.77093	-2.81139e-05	-0.80833	5.0454e-14	-1.61722	2.80389e-05	-0.80769
2.65581	0.86578	2.65581	0.9035	2.65581	0.953	2.65581	1.0206	2.65581	1.11706			2.65581	1.24085	2.65581	0.95795	2.65581	0.76351	2.65581	0.67948																			-1.42499e-13	-2.69841	-0.000356169	-1.31166	-4.68259e-05	-0.77198	-2.82535e-05	-0.80952	5.03923e-14	-1.61905	2.82535e-05	-0.80952
2.6588	0.86542	2.6588	0.90314	2.6588	0.95264	2.6588	1.02025	2.6588	1.11676			2.6588	1.24065	2.6588	0.95759	2.6588	0.76316	2.6588	0.67936																			-1.43092e-13	-2.70147	-0.000358118	-1.31297	-4.71835e-05	-0.77381	-2.84697e-05	-0.81136	5.0325e-14	-1.62088	2.83937e-05	-0.81071
2.66179	0.86505	2.66179	0.90278	2.66179	0.95228	2.66179	1.0199	2.66179	1.11645			2.66179	1.24045	2.66179	0.95723	2.66179	0.76281	2.66179	0.67923																			-1.4368e-13	-2.70452	-0.000360733	-1.31471	-4.72394e-05	-0.77409	-2.85008e-05	-0.81162	5.02564e-14	-1.62271	2.84387e-05	-0.81109
2.66478	0.86469	2.66478	0.90241	2.66478	0.95192	2.66478	1.01956	2.66478	1.11614			2.66478	1.24025	2.66478	0.95687	2.66478	0.76246	2.66478	0.67911																			-1.4426e-13	-2.70757	-0.000362706	-1.31602	-4.73376e-05	-0.77459	-2.85459e-05	-0.812	5.01853e-14	-1.62454	2.84697e-05	-0.81136
2.66778	0.86433	2.66778	0.90205	2.66778	0.95156	2.66778	1.01921	2.66778	1.11583			2.66778	1.24005	2.66778	0.95651	2.66778	0.76211	2.66778	0.67899																			-1.44835e-13	-2.71062	-0.000365353	-1.31777	-4.75439e-05	-0.77564	-2.86877e-05	-0.81319	5.0109e-14	-1.62637	2.86877e-05	-0.81319
2.67077	0.86397	2.67077	0.90168	2.67077	0.95119	2.67077	1.01886	2.67077	1.11552			2.67077	1.23985	2.67077	0.95615	2.67077	0.76177	2.67077	0.67886																			-1.45407e-13	-2.71368	-0.000367351	-1.31907	-4.79071e-05	-0.77747	-2.89073e-05	-0.81502	5.00301e-14	-1.62821	2.88301e-05	-0.81438
2.67376	0.8636	2.67376	0.90132	2.67376	0.95083	2.67376	1.01851	2.67376	1.11521			2.67376	1.23965	2.67376	0.95579	2.67376	0.76142	2.67376	0.67874																			-1.4597e-13	-2.71673	-0.000370033	-1.32082	-4.79639e-05	-0.77776	-2.89388e-05	-0.81528	4.99506e-14	-1.63004	2.88758e-05	-0.81476
2.67676	0.86324	2.67676	0.90096	2.67676	0.95047	2.67676	1.01816	2.67676	1.1149			2.67676	1.23945	2.67676	0.95543	2.67676	0.76107	2.67676	0.67862																			-1.46526e-13	-2.71978	-0.000372058	-1.32213	-4.80636e-05	-0.77826	-2.89847e-05	-0.81566	4.98646e-14	-1.63187	2.89073e-05	-0.81502
2.67975	0.86288	2.67975	0.9006	2.67975	0.95012	2.67975	1.01782	2.67975	1.1146			2.67975	1.23925	2.67975	0.95507	2.67975	0.76073	2.67975	0.6785																			-1.47074e-13	-2.72283	-0.000374775	-1.32387	-4.82731e-05	-0.7793	-2.91286e-05	-0.81685	4.97781e-14	-1.6337	2.91286e-05	-0.81685
2.68274	0.86252	2.68274	0.90024	2.68274	0.94976	2.68274	1.01747	2.68274	1.11429			2.68274	1.23905	2.68274	0.95471	2.68274	0.76038	2.68274	0.67837																			-1.47613e-13	-2.72589	-0.000376826	-1.32518	-4.86419e-05	-0.78114	-2.93517e-05	-0.81868	4.96866e-14	-1.63553	2.92733e-05	-0.81804
2.68574	0.86216	2.68574	0.89988	2.68574	0.9494	2.68574	1.01712	2.68574	1.11398			2.68574	1.23885	2.68574	0.95436	2.68574	0.76003	2.68574	0.67825																			-1.48145e-13	-2.72894	-0.000379578	-1.32692	-4.86996e-05	-0.78142	-2.93837e-05	-0.81894	4.95926e-14	-1.63736	2.93197e-05	-0.81842
2.68873	0.8618	2.68873	0.89951	2.68873	0.94904	2.68873	1.01678	2.68873	1.11367			2.68873	1.23865	2.68873	0.954	2.68873	0.75969	2.68873	0.67813																			-1.48662e-13	-2.73199	-0.000381655	-1.32823	-4.88008e-05	-0.78192	-2.94302e-05	-0.81932	4.94953e-14	-1.63919	2.93517e-05	-0.81868
2.69172	0.86144	2.69172	0.89915	2.69172	0.94868	2.69172	1.01643	2.69172	1.11337			2.69172	1.23844	2.69172	0.95364	2.69172	0.75935	2.69172	0.67801																			-1.4917e-13	-2.73504	-0.000384442	-1.32998	-4.90135e-05	-0.78297	-2.95764e-05	-0.82051	4.9396e-14	-1.64103	2.95764e-05	-0.82051
2.69471	0.86109	2.69471	0.89879	2.69471	0.94832	2.69471	1.01608	2.69471	1.11306			2.69471	1.23824	2.69471	0.95328	2.69471	0.759	2.69471	0.67788																			-1.49667e-13	-2.7381	-0.000386546	-1.33128	-4.93879e-05	-0.7848	-2.98028e-05	-0.82234	4.92919e-14	-1.64286	2.97232e-05	-0.8217
2.69771	0.86073	2.69771	0.89843	2.69771	0.94797	2.69771	1.01574	2.69771	1.11275			2.69771	1.23804	2.69771	0.95293	2.69771	0.75866	2.69771	0.67776																			-1.50155e-13	-2.74115	-0.000389368	-1.33303	-4.94464e-05	-0.78508	-2.98352e-05	-0.82261	4.91856e-14	-1.64469	2.97703e-05	-0.82208
2.7007	0.86037	2.7007	0.89808	2.7007	0.94761	2.7007	1.01539	2.7007	1.11245			2.7007	1.23784	2.7007	0.95257	2.7007	0.75831	2.7007	0.67764																			-1.50631e-13	-2.7442	-0.000391497	-1.33434	-4.95492e-05	-0.78558	-2.98825e-05	-0.82299	4.90759e-14	-1.64652	2.98028e-05	-0.82234
2.70369	0.86001	2.70369	0.89772	2.70369	0.94725	2.70369	1.01505	2.70369	1.11214			2.70369	1.23764	2.70369	0.95221	2.70369	0.75797	2.70369	0.67752																			-1.51098e-13	-2.74725	-0.000394355	-1.33608	-4.97651e-05	-0.78663	-3.00308e-05	-0.82418	4.89631e-14	-1.64835	3.00308e-05	-0.82418
2.70669	0.85966	2.70669	0.89736	2.70669	0.9469	2.70669	1.0147	2.70669	1.11183			2.70669	1.23744	2.70669	0.95186	2.70669	0.75763	2.70669	0.6774																			-1.51545e-13	-2.75031	-0.000396511	-1.33739	-5.01452e-05	-0.78846	-3.02607e-05	-0.82601	4.88465e-14	-1.65018	3.01799e-05	-0.82537
2.70968	0.8593	2.70968	0.897	2.70968	0.94654	2.70968	1.01436	2.70968	1.11153			2.70968	1.23724	2.70968	0.9515	2.70968	0.75729	2.70968	0.67728																			-1.51988e-13	-2.75336	-0.000399406	-1.33913	-5.02046e-05	-0.78875	-3.02937e-05	-0.82627	4.87278e-14	-1.65201	3.02277e-05	-0.82575
2.71267	0.85894	2.71267	0.89664	2.71267	0.94618	2.71267	1.01401	2.71267	1.11122			2.71267	1.23704	2.71267	0.95115	2.71267	0.75695	2.71267	0.67716																			-1.52428e-13	-2.75641	-0.000401591	-1.34044	-5.0309e-05	-0.78925	-3.03417e-05	-0.82665	4.8607e-14	-1.65385	3.02607e-05	-0.82601
2.71567	0.85859	2.71567	0.89629	2.71567	0.94583	2.71567	1.01367	2.71567	1.11092			2.71567	1.23684	2.71567	0.95079	2.71567	0.75661	2.71567	0.67704																			-1.52864e-13	-2.75946	-0.000404524	-1.34219	-5.05283e-05	-0.79029	-3.04924e-05	-0.82784	4.84804e-14	-1.65568	3.04924e-05	-0.82784
2.71866	0.85823	2.71866	0.89593	2.71866	0.94547	2.71866	1.01333	2.71866	1.11061			2.71866	1.23664	2.71866	0.95044	2.71866	0.75627	2.71866	0.67692																			-1.53297e-13	-2.76252	-0.000406738	-1.34349	-5.09144e-05	-0.79212	-3.07258e-05	-0.82967	4.83525e-14	-1.65751	3.06438e-05	-0.82903
2.72165	0.85788	2.72165	0.89557	2.72165	0.94512	2.72165	1.01298	2.72165	1.11031			2.72165	1.23643	2.72165	0.95008	2.72165	0.75593	2.72165	0.6768																			-1.53726e-13	-2.76557	-0.000409708	-1.34524	-5.09748e-05	-0.79241	-3.07593e-05	-0.82993	4.82214e-14	-1.65934	3.06924e-05	-0.82941
2.72464	0.85752	2.72464	0.89522	2.72464	0.94477	2.72464	1.01264	2.72464	1.11			2.72464	1.23623	2.72464	0.94973	2.72464	0.75559	2.72464	0.67668																			-1.54153e-13	-2.76862	-0.00041195	-1.34655	-5.10808e-05	-0.79291	-3.08081e-05	-0.83031	4.80863e-14	-1.66117	3.07258e-05	-0.82967
2.72764	0.85717	2.72764	0.89486	2.72764	0.94441	2.72764	1.0123	2.72764	1.1097			2.72764	1.23603	2.72764	0.94938	2.72764	0.75525	2.72764	0.67656																			-1.54573e-13	-2.77167	-0.000414958	-1.34829	-5.13036e-05	-0.79396	-3.09612e-05	-0.8315	4.795e-14	-1.663	3.09612e-05	-0.8315
2.73063	0.85682	2.73063	0.89451	2.73063	0.94406	2.73063	1.01195	2.73063	1.10939			2.73063	1.23583	2.73063	0.94903	2.73063	0.75491	2.73063	0.67644																			-1.54987e-13	-2.77473	-0.000417228	-1.3496	-5.16957e-05	-0.79579	-3.11983e-05	-0.83333	4.78075e-14	-1.66484	3.1115e-05	-0.83269
2.73362	0.85646	2.73362	0.89415	2.73362	0.94371	2.73362	1.01161	2.73362	1.10909			2.73362	1.23563	2.73362	0.94867	2.73362	0.75457	2.73362	0.67632																			-1.55395e-13	-2.77778	-0.000420275	-1.35134	-5.17571e-05	-0.79607	-3.12323e-05	-0.83359	4.76652e-14	-1.66667	3.11643e-05	-0.83307
2.73662	0.85611	2.73662	0.8938	2.73662	0.94335	2.73662	1.01127	2.73662	1.10878			2.73662	1.23543	2.73662	0.94832	2.73662	0.75423	2.73662	0.6762																			-1.55797e-13	-2.78083	-0.000422573	-1.35265	-5.18648e-05	-0.79657	-3.12818e-05	-0.83398	4.75183e-14	-1.6685	3.11983e-05	-0.83333
2.73961	0.85576	2.73961	0.89344	2.73961	0.943	2.73961	1.01093	2.73961	1.10848			2.73961	1.23523	2.73961	0.94797	2.73961	0.7539	2.73961	0.67608																			-1.56192e-13	-2.78388	-0.000425657	-1.3544	-5.2091e-05	-0.79762	-3.14372e-05	-0.83516	4.7369e-14	-1.67033	3.14372e-05	-0.83516
2.7426	0.85541	2.7426	0.89309	2.7426	0.94265	2.7426	1.01059	2.7426	1.10817			2.7426	1.23503	2.7426	0.94762	2.7426	0.75356	2.7426	0.67596																			-1.56585e-13	-2.78694	-0.000427985	-1.3557	-5.24892e-05	-0.79945	-3.1678e-05	-0.837	4.72164e-14	-1.67216	3.15934e-05	-0.83635
2.7456	0.85505	2.7456	0.89274	2.7456	0.9423	2.7456	1.01025	2.7456	1.10787			2.7456	1.23483	2.7456	0.94727	2.7456	0.75322	2.7456	0.67584																			-1.56968e-13	-2.78999	-0.00043111	-1.35745	-5.25515e-05	-0.79974	-3.17126e-05	-0.83726	4.70595e-14	-1.67399	3.16435e-05	-0.83673
2.74859	0.8547	2.74859	0.89238	2.74859	0.94195	2.74859	1.00991	2.74859	1.10756			2.74859	1.23463	2.74859	0.94692	2.74859	0.75289	2.74859	0.67572																			-1.57338e-13	-2.79304	-0.000433468	-1.35876	-5.26608e-05	-0.80024	-3.17628e-05	-0.83764	4.69008e-14	-1.67582	3.1678e-05	-0.837
2.75158	0.85435	2.75158	0.89203	2.75158	0.9416	2.75158	1.00957	2.75158	1.10726			2.75158	1.23442	2.75158	0.94656	2.75158	0.75255	2.75158	0.67561																			-1.57697e-13	-2.79609	-0.000436633	-1.3605	-5.28905e-05	-0.80128	-3.19206e-05	-0.83883	4.67402e-14	-1.67766	3.19206e-05	-0.83883
2.75457	0.854	2.75457	0.89168	2.75457	0.94125	2.75457	1.00923	2.75457	1.10696			2.75457	1.23422	2.75457	0.94621	2.75457	0.75222	2.75457	0.67549																			-1.58045e-13	-2.79915	-0.000439023	-1.36181	-5.32948e-05	-0.80311	-3.2165e-05	-0.84066	4.65741e-14	-1.67949	3.20792e-05	-0.84002
2.75757	0.85365	2.75757	0.89133	2.75757	0.9409	2.75757	1.00889	2.75757	1.10665			2.75757	1.23402	2.75757	0.94586	2.75757	0.75188	2.75757	0.67537																			-1.58381e-13	-2.8022	-0.000442229	-1.36355	-5.3358e-05	-0.8034	-3.22001e-05	-0.84092	4.64068e-14	-1.68132	3.213e-05	-0.8404
2.76056	0.8533	2.76056	0.89098	2.76056	0.94055	2.76056	1.00855	2.76056	1.10635			2.76056	1.23382	2.76056	0.94552	2.76056	0.75155	2.76056	0.67525																			-1.58618e-13	-2.80525	-0.000444649	-1.36486	-5.3469e-05	-0.8039	-3.22511e-05	-0.8413	4.62367e-14	-1.68315	3.2165e-05	-0.84066
2.76355	0.85295	2.76355	0.89063	2.76355	0.9402	2.76355	1.00821	2.76355	1.10605			2.76355	1.23362	2.76355	0.94517	2.76355	0.75121	2.76355	0.67514																			-1.58853e-13	-2.8083	-0.000447895	-1.36661	-5.37021e-05	-0.80495	-3.24113e-05	-0.84249	4.60623e-14	-1.68498	3.24113e-05	-0.84249
2.76655	0.85261	2.76655	0.89028	2.76655	0.93985	2.76655	1.00787	2.76655	1.10574			2.76655	1.23342	2.76655	0.94482	2.76655	0.75088	2.76655	0.67502																			-1.59084e-13	-2.81136	-0.000450346	-1.36791	-5.41125e-05	-0.80678	-3.26594e-05	-0.84432	4.58861e-14	-1.68681	3.25722e-05	-0.84368
2.76954	0.85226	2.76954	0.88993	2.76954	0.9395	2.76954	1.00753	2.76954	1.10544			2.76954	1.23322	2.76954	0.94447	2.76954	0.75055	2.76954	0.6749																			-1.59312e-13	-2.81441	-0.000453634	-1.36966	-5.41767e-05	-0.80706	-3.2695e-05	-0.84458	4.57036e-14	-1.68864	3.26239e-05	-0.84406
2.77253	0.85191	2.77253	0.88958	2.77253	0.93915	2.77253	1.00719	2.77253	1.10514			2.77253	1.23302	2.77253	0.94412	2.77253	0.75021	2.77253	0.67478																			-1.59537e-13	-2.81746	-0.000456115	-1.37097	-5.42894e-05	-0.80756	-3.27469e-05	-0.84496	4.55228e-14	-1.69048	3.26594e-05	-0.84432
2.77553	0.85156	2.77553	0.88923	2.77553	0.9388	2.77553	1.00685	2.77553	1.10484			2.77553	1.23282	2.77553	0.94377	2.77553	0.74988	2.77553	0.67467																			-1.59759e-13	-2.82051	-0.000459443	-1.37271	-5.45262e-05	-0.80861	-3.29095e-05	-0.84615	4.53369e-14	-1.69231	3.29095e-05	-0.84615
2.77852	0.85122	2.77852	0.88888	2.77852	0.93845	2.77852	1.00651	2.77852	1.10453			2.77852	1.23261	2.77852	0.94343	2.77852	0.74955	2.77852	0.67455																			-1.60085e-13	-2.82357	-0.000461956	-1.37402	-5.49431e-05	-0.81044	-3.31616e-05	-0.84799	4.51496e-14	-1.69414	3.3073e-05	-0.84734
2.78151	0.85087	2.78151	0.88853	2.78151	0.93811	2.78151	1.00618	2.78151	1.10423			2.78151	1.23241	2.78151	0.94308	2.78151	0.74922	2.78151	0.67444																			-1.60409e-13	-2.82662	-0.000465328	-1.37576	-5.50083e-05	-0.81072	-3.31978e-05	-0.84825	4.4956e-14	-1.69597	3.31255e-05	-0.84772
2.7845	0.85052	2.7845	0.88818	2.7845	0.93776	2.7845	1.00584	2.7845	1.10393			2.7845	1.23221	2.7845	0.94273	2.7845	0.74889	2.7845	0.67432																			-1.60731e-13	-2.82967	-0.000467874	-1.37707	-5.51228e-05	-0.81122	-3.32504e-05	-0.84863	4.47629e-14	-1.6978	3.31616e-05	-0.84799
2.7875	0.85018	2.7875	0.88783	2.7875	0.93741	2.7875	1.0055	2.7875	1.10363			2.7875	1.23201	2.7875	0.94239	2.7875	0.74856	2.7875	0.6742																			-1.6105e-13	-2.83272	-0.00047129	-1.37882	-5.53633e-05	-0.81227	-3.34157e-05	-0.84982	4.45649e-14	-1.69963	3.34157e-05	-0.84982
2.79049	0.84983	2.79049	0.88749	2.79049	0.93707	2.79049	1.00517	2.79049	1.10333			2.79049	1.23181	2.79049	0.94204	2.79049	0.74823	2.79049	0.67409																			-1.61368e-13	-2.83578	-0.000473869	-1.38012	-5.57868e-05	-0.8141	-3.36717e-05	-0.85165	4.43652e-14	-1.70147	3.35817e-05	-0.85101
2.79348	0.84949	2.79348	0.88714	2.79348	0.93672	2.79348	1.00483	2.79348	1.10303			2.79348	1.23161	2.79348	0.9417	2.79348	0.7479	2.79348	0.67397																			-1.61682e-13	-2.83883	-0.00047733	-1.38187	-5.5853e-05	-0.81439	-3.37084e-05	-0.85191	4.41619e-14	-1.7033	3.3635e-05	-0.85139
2.79648	0.84914	2.79648	0.88679	2.79648	0.93638	2.79648	1.00449	2.79648	1.10272			2.79648	1.23141	2.79648	0.94135	2.79648	0.74757	2.79648	0.67386																			-1.62125e-13	-2.84188	-0.000479941	-1.38318	-5.59693e-05	-0.81489	-3.37619e-05	-0.85229	4.39583e-14	-1.70513	3.36717e-05	-0.85165
2.79947	0.8488	2.79947	0.88645	2.79947	0.93603	2.79947	1.00416	2.79947	1.10242			2.79947	1.23121	2.79947	0.94101	2.79947	0.74724	2.79947	0.67374																			-1.62571e-13	-2.84493	-0.000483446	-1.38492	-5.62135e-05	-0.81593	-3.39296e-05	-0.85348	4.37466e-14	-1.70696	3.39296e-05	-0.85348
2.80246	0.84845	2.80246	0.8861	2.80246	0.93569	2.80246	1.00382	2.80246	1.10212			2.80246	1.231	2.80246	0.94066	2.80246	0.74691	2.80246	0.67363																			-1.63021e-13	-2.84799	-0.000486091	-1.38623	-5.66435e-05	-0.81777	-3.41896e-05	-0.85531	4.35359e-14	-1.70879	3.40983e-05	-0.85467
2.80546	0.84811	2.80546	0.88575	2.80546	0.93534	2.80546	1.00349	2.80546	1.10182			2.80546	1.2308	2.80546	0.94032	2.80546	0.74659	2.80546	0.67351																			-1.63474e-13	-2.85104	-0.000489639	-1.38797	-5.67108e-05	-0.81805	-3.42269e-05	-0.85557	4.3321e-14	-1.71062	3.41523e-05	-0.85505
2.80845	0.84777	2.80845	0.88541	2.80845	0.935	2.80845	1.00315	2.80845	1.10152			2.80845	1.2306	2.80845	0.93997	2.80845	0.74626	2.80845	0.6734																			-1.63931e-13	-2.85409	-0.000492317	-1.38928	-5.68288e-05	-0.81855	-3.42812e-05	-0.85595	4.31038e-14	-1.71245	3.41896e-05	-0.85531
2.81144	0.84742	2.81144	0.88507	2.81144	0.93465	2.81144	1.00282	2.81144	1.10122			2.81144	1.2304	2.81144	0.93963	2.81144	0.74593	2.81144	0.67328																			-1.64391e-13	-2.85714	-0.00049591	-1.39103	-5.70768e-05	-0.8196	-3.44515e-05	-0.85714	4.28834e-14	-1.71429	3.44515e-05	-0.85714
2.81443	0.84708	2.81443	0.88472	2.81443	0.93431	2.81443	1.00248	2.81443	1.10092			2.81443	1.2302	2.81443	0.93929	2.81443	0.7456	2.81443	0.67317																			-1.64381e-13	-2.85863	-0.000498622	-1.39233	-5.75134e-05	-0.82143	-3.47154e-05	-0.85897	4.26616e-14	-1.71612	3.46227e-05	-0.85833
2.81743	0.84674	2.81743	0.88438	2.81743	0.93397	2.81743	1.00215	2.81743	1.10062			2.81743	1.23	2.81743	0.93894	2.81743	0.74528	2.81743	0.67305																			-1.64364e-13	-2.86012	-0.000502262	-1.39408	-5.75816e-05	-0.82171	-3.47532e-05	-0.85924	4.24375e-14	-1.71795	3.46776e-05	-0.85871
2.82042	0.8464	2.82042	0.88403	2.82042	0.93362	2.82042	1.00182	2.82042	1.10032			2.82042	1.2298	2.82042	0.9386	2.82042	0.74495	2.82042	0.67294																			-1.64339e-13	-2.86161	-0.00050501	-1.39539	-5.77014e-05	-0.82221	-3.48083e-05	-0.85962	4.2208e-14	-1.71978	3.47154e-05	-0.85897
2.82341	0.84606	2.82341	0.88369	2.82341	0.93328	2.82341	1.00148	2.82341	1.10002			2.82341	1.2296	2.82341	0.93826	2.82341	0.74463	2.82341	0.67283																			-1.64307e-13	-2.8631	-0.000508697	-1.39713	-5.79532e-05	-0.82326	-3.49812e-05	-0.86081	4.19781e-14	-1.72161	3.49812e-05	-0.86081
2.82641	0.84572	2.82641	0.88335	2.82641	0.93294	2.82641	1.00115	2.82641	1.09972			2.82641	1.22939	2.82641	0.93792	2.82641	0.7443	2.82641	0.67271																			-1.64267e-13	-2.86458	-0.00051148	-1.39844	-5.83963e-05	-0.82509	-3.52491e-05	-0.86264	4.1746e-14	-1.72344	3.5155e-05	-0.862
2.8294	0.84538	2.8294	0.883	2.8294	0.9326	2.8294	1.00082	2.8294	1.09942			2.8294	1.22919	2.8294	0.93757	2.8294	0.74398	2.8294	0.6726																			-1.64219e-13	-2.86607	-0.000515215	-1.40018	-5.84656e-05	-0.82538	-3.52876e-05	-0.8629	4.15059e-14	-1.72527	3.52107e-05	-0.86238
2.83239	0.84504	2.83239	0.88266	2.83239	0.93226	2.83239	1.00048	2.83239	1.09912			2.83239	1.22899	2.83239	0.93723	2.83239	0.74365	2.83239	0.67249																			-1.64495e-13	-2.86756	-0.000518034	-1.40149	-5.85873e-05	-0.82588	-3.53435e-05	-0.86328	4.12688e-14	-1.72711	3.52491e-05	-0.86264
2.83539	0.8447	2.83539	0.88232	2.83539	0.93191	2.83539	1.00015	2.83539	1.09882			2.83539	1.22879	2.83539	0.93689	2.83539	0.74333	2.83539	0.67237																			-1.64778e-13	-2.86905	-0.000521817	-1.40324	-5.8843e-05	-0.82692	-3.55191e-05	-0.86447	4.10254e-14	-1.72894	3.55191e-05	-0.86447
2.83838	0.84436	2.83838	0.88198	2.83838	0.93157	2.83838	0.99982	2.83838	1.09853			2.83838	1.22859	2.83838	0.93655	2.83838	0.74301	2.83838	0.67226																			-1.65068e-13	-2.87054	-0.000524672	-1.40454	-5.92931e-05	-0.82875	-3.57913e-05	-0.8663	4.07808e-14	-1.73077	3.56956e-05	-0.86566
2.84137	0.84402	2.84137	0.88164	2.84137	0.93123	2.84137	0.99949	2.84137	1.09823			2.84137	1.22839	2.84137	0.93621	2.84137	0.74268	2.84137	0.67215																			-1.65365e-13	-2.87202	-0.000528502	-1.40629	-5.93636e-05	-0.82904	-3.58303e-05	-0.86656	4.05351e-14	-1.7326	3.57523e-05	-0.86604
2.84436	0.84368	2.84436	0.8813	2.84436	0.93089	2.84436	0.99916	2.84436	1.09793			2.84436	1.22819	2.84436	0.93587	2.84436	0.74236	2.84436	0.67203																			-1.65668e-13	-2.87351	-0.000531392	-1.4076	-5.94872e-05	-0.82954	-3.58871e-05	-0.86694	4.02863e-14	-1.73443	3.57913e-05	-0.8663
2.84736	0.84334	2.84736	0.88096	2.84736	0.93055	2.84736	0.99882	2.84736	1.09763			2.84736	1.22799	2.84736	0.93553	2.84736	0.74204	2.84736	0.67192																			-1.65978e-13	-2.875	-0.00053527	-1.40934	-5.97469e-05	-0.83059	-3.60655e-05	-0.86813	4.00337e-14	-1.73626	3.60655e-05	-0.86813
2.85035	0.84301	2.85035	0.88062	2.85035	0.93021	2.85035	0.99849	2.85035	1.09733			2.85035	1.22778	2.85035	0.93519	2.85035	0.74172	2.85035	0.67181																			-1.66255e-13	-2.87649	-0.000538197	-1.41065	-6.02041e-05	-0.83242	-3.63419e-05	-0.86996	3.97777e-14	-1.7381	3.62448e-05	-0.86932
2.85334	0.84267	2.85334	0.88028	2.85334	0.92987	2.85334	0.99816	2.85334	1.09703			2.85334	1.22758	2.85334	0.93486	2.85334	0.7414	2.85334	0.6717																			-1.66539e-13	-2.87798	-0.000542126	-1.41239	-6.02756e-05	-0.8327	-3.63816e-05	-0.87023	3.95228e-14	-1.73993	3.63023e-05	-0.8697
2.85634	0.84233	2.85634	0.87994	2.85634	0.92954	2.85634	0.99783	2.85634	1.09674			2.85634	1.22738	2.85634	0.93452	2.85634	0.74108	2.85634	0.67159																			-1.6683e-13	-2.87946	-0.000545091	-1.4137	-6.04011e-05	-0.8332	-3.64393e-05	-0.87061	3.9261e-14	-1.74176	3.63419e-05	-0.86996
2.85933	0.842	2.85933	0.8796	2.85933	0.9292	2.85933	0.9975	2.85933	1.09644			2.85933	1.22718	2.85933	0.93418	2.85933	0.74076	2.85933	0.67147																			-1.67127e-13	-2.88095	-0.000549071	-1.41545	-6.06649e-05	-0.83425	-3.66204e-05	-0.87179	3.89983e-14	-1.74359	3.66204e-05	-0.87179
2.86232	0.84166	2.86232	0.87926	2.86232	0.92886	2.86232	0.99717	2.86232	1.09614			2.86232	1.22698	2.86232	0.93384	2.86232	0.74044	2.86232	0.67136																			-1.67431e-13	-2.88244	-0.000552075	-1.41675	-6.11291e-05	-0.83608	-3.6901e-05	-0.87363	3.87328e-14	-1.74542	3.68024e-05	-0.87298
2.86532	0.84132	2.86532	0.87892	2.86532	0.92852	2.86532	0.99684	2.86532	1.09584			2.86532	1.22678	2.86532	0.9335	2.86532	0.74012	2.86532	0.67125																			-1.67743e-13	-2.88393	-0.000556107	-1.4185	-6.12018e-05	-0.83637	-3.69413e-05	-0.87389	3.84647e-14	-1.74725	3.68608e-05	-0.87336
2.86831	0.84099	2.86831	0.87859	2.86831	0.92818	2.86831	0.99651	2.86831	1.09555			2.86831	1.22658	2.86831	0.93317	2.86831	0.7398	2.86831	0.67114																			-1.67649e-13	-2.88542	-0.000559149	-1.41981	-6.13292e-05	-0.83687	-3.69999e-05	-0.87427	3.81958e-14	-1.74908	3.6901e-05	-0.87363
2.8713	0.84065	2.8713	0.87825	2.8713	0.92785	2.8713	0.99618	2.8713	1.09525			2.8713	1.22638	2.8713	0.93283	2.8713	0.73948	2.8713	0.67103																			-1.67551e-13	-2.8869	-0.000563232	-1.42155	-6.1597e-05	-0.83791	-3.71838e-05	-0.87546	3.79228e-14	-1.75092	3.71838e-05	-0.87546
2.87429	0.84032	2.87429	0.87791	2.87429	0.92751	2.87429	0.99586	2.87429	1.09495			2.87429	1.22617	2.87429	0.93249	2.87429	0.73916	2.87429	0.67092																			-1.6745e-13	-2.88839	-0.000566313	-1.42286	-6.20683e-05	-0.83974	-3.74687e-05	-0.87729	3.76457e-14	-1.75275	3.73686e-05	-0.87665
2.87729	0.83999	2.87729	0.87757	2.87729	0.92717	2.87729	0.99553	2.87729	1.09466			2.87729	1.22597	2.87729	0.93216	2.87729	0.73884	2.87729	0.67081																			-1.67345e-13	-2.88988	-0.000570447	-1.4246	-6.2142e-05	-0.84003	-3.75095e-05	-0.87755	3.73694e-14	-1.75458	3.74278e-05	-0.87703
2.88028	0.83965	2.88028	0.87724	2.88028	0.92684	2.88028	0.9952	2.88028	1.09436			2.88028	1.22577	2.88028	0.93182	2.88028	0.73852	2.88028	0.6707																			-1.67236e-13	-2.89137	-0.000573567	-1.42591	-6.22714e-05	-0.84053	-3.7569e-05	-0.87793	3.70899e-14	-1.75641	3.74687e-05	-0.87729
2.88327	0.83932	2.88327	0.8769	2.88327	0.9265	2.88327	0.99487	2.88327	1.09406			2.88327	1.22557	2.88327	0.93149	2.88327	0.73821	2.88327	0.67059																			-1.67124e-13	-2.89286	-0.000577752	-1.42766	-6.25431e-05	-0.84158	-3.77557e-05	-0.87912	3.68065e-14	-1.75824	3.77557e-05	-0.87912
2.88627	0.83899	2.88627	0.87657	2.88627	0.92617	2.88627	0.99454	2.88627	1.09377			2.88627	1.22537	2.88627	0.93115	2.88627	0.73789	2.88627	0.67048																			-1.6722e-13	-2.89658	-0.000580911	-1.42896	-6.30216e-05	-0.84341	-3.80449e-05	-0.88095	3.65213e-14	-1.76007	3.79432e-05	-0.88031
2.88926	0.83865	2.88926	0.87623	2.88926	0.92583	2.88926	0.99422	2.88926	1.09347			2.88926	1.22517	2.88926	0.93082	2.88926	0.73757	2.88926	0.67037																			-1.67279e-13	-2.9003	-0.000585152	-1.43071	-6.30965e-05	-0.84369	-3.80864e-05	-0.88121	3.62355e-14	-1.7619	3.80034e-05	-0.88069
2.89225	0.83832	2.89225	0.8759	2.89225	0.9255	2.89225	0.99389	2.89225	1.09317			2.89225	1.22497	2.89225	0.93048	2.89225	0.73726	2.89225	0.67026																			-1.673e-13	-2.90402	-0.000588353	-1.43202	-6.32278e-05	-0.84419	-3.81468e-05	-0.88159	3.5945e-14	-1.76374	3.80449e-05	-0.88095
2.89525	0.83799	2.89525	0.87556	2.89525	0.92516	2.89525	0.99356	2.89525	1.09288			2.89525	1.22477	2.89525	0.93015	2.89525	0.73694	2.89525	0.67015																			-1.67284e-13	-2.90774	-0.000592648	-1.43376	-6.35039e-05	-0.84524	-3.83364e-05	-0.88278	3.56525e-14	-1.76557	3.83364e-05	-0.88278
2.89824	0.83766	2.89824	0.87523	2.89824	0.92483	2.89824	0.99324	2.89824	1.09258			2.89824	1.22456	2.89824	0.92981	2.89824	0.73663	2.89824	0.67004																			-1.6723e-13	-2.91146	-0.000595891	-1.43507	-6.39899e-05	-0.84707	-3.86302e-05	-0.88462	3.53588e-14	-1.7674	3.85269e-05	-0.88397
2.90123	0.83733	2.90123	0.8749	2.90123	0.92449	2.90123	0.99291	2.90123	1.09229			2.90123	1.22436	2.90123	0.92948	2.90123	0.73631	2.90123	0.66993																			-1.67139e-13	-2.91518	-0.000600242	-1.43681	-6.4066e-05	-0.84735	-3.86723e-05	-0.88488	3.50621e-14	-1.76923	3.8588e-05	-0.88435
2.90422	0.837	2.90422	0.87456	2.90422	0.92416	2.90422	0.99258	2.90422	1.09199			2.90422	1.22416	2.90422	0.92915	2.90422	0.736	2.90422	0.66982																			-1.66757e-13	-2.9189	-0.000603526	-1.43812	-6.41994e-05	-0.84785	-3.87337e-05	-0.88526	3.47621e-14	-1.77106	3.86301e-05	-0.88462
2.90722	0.83667	2.90722	0.87423	2.90722	0.92383	2.90722	0.99226	2.90722	1.0917			2.90722	1.22396	2.90722	0.92881	2.90722	0.73568	2.90722	0.66971																			-1.66329e-13	-2.92262	-0.000607932	-1.43987	-6.44798e-05	-0.8489	-3.89262e-05	-0.88645	3.44615e-14	-1.77289	3.89262e-05	-0.88645
2.91021	0.83634	2.91021	0.8739	2.91021	0.9235	2.91021	0.99193	2.91021	1.0914			2.91021	1.22376	2.91021	0.92848	2.91021	0.73537	2.91021	0.6696																			-1.65854e-13	-2.92634	-0.000611258	-1.44117	-6.49735e-05	-0.85073	-3.92246e-05	-0.88828	3.41583e-14	-1.77473	3.91198e-05	-0.88764
2.9132	0.83601	2.9132	0.87356	2.9132	0.92316	2.9132	0.99161	2.9132	1.09111			2.9132	1.22356	2.9132	0.92815	2.9132	0.73506	2.9132	0.66949																			-1.65333e-13	-2.93006	-0.00061572	-1.44292	-6.50507e-05	-0.85102	-3.92674e-05	-0.88854	3.38546e-14	-1.77656	3.91818e-05	-0.88802
2.9162	0.83568	2.9162	0.87323	2.9162	0.92283	2.9162	0.99128	2.9162	1.09081			2.9162	1.22336	2.9162	0.92782	2.9162	0.73474	2.9162	0.66938																			-1.64765e-13	-2.93378	-0.000619087	-1.44423	-6.51862e-05	-0.85152	-3.93297e-05	-0.88892	3.35433e-14	-1.77839	3.92246e-05	-0.88828
2.91919	0.83535	2.91919	0.8729	2.91919	0.9225	2.91919	0.99096	2.91919	1.09052			2.91919	1.22316	2.91919	0.92749	2.91919	0.73443	2.91919	0.66927																			-1.64151e-13	-2.9375	-0.000623604	-1.44597	-6.54709e-05	-0.85256	-3.95253e-05	-0.89011	3.32374e-14	-1.78022	3.95253e-05	-0.89011
2.92218	0.83502	2.92218	0.87257	2.92218	0.92217	2.92218	0.99063	2.92218	1.09023			2.92218	1.22296	2.92218	0.92715	2.92218	0.73412	2.92218	0.66917																			-1.63939e-13	-2.94122	-0.000627014	-1.44728	-6.59722e-05	-0.8544	-3.98282e-05	-0.89194	3.29232e-14	-1.78205	3.97218e-05	-0.8913
2.92518	0.83469	2.92518	0.87224	2.92518	0.92184	2.92518	0.99031	2.92518	1.08993			2.92518	1.22275	2.92518	0.92682	2.92518	0.73381	2.92518	0.66906																			-1.63708e-13	-2.94494	-0.000631591	-1.44902	-6.60506e-05	-0.85468	-3.98717e-05	-0.8922	3.26113e-14	-1.78388	3.97848e-05	-0.89168
2.92817	0.83436	2.92817	0.87191	2.92817	0.92151	2.92817	0.98999	2.92817	1.08964			2.92817	1.22255	2.92817	0.92649	2.92817	0.7335	2.92817	0.66895																			-1.63457e-13	-2.94866	-0.000635046	-1.45033	-6.61882e-05	-0.85518	-3.99349e-05	-0.89258	3.22939e-14	-1.78571	3.98282e-05	-0.89194
2.93116	0.83404	2.93116	0.87158	2.93116	0.92117	2.93116	0.98966	2.93116	1.08935			2.93116	1.22235	2.93116	0.92616	2.93116	0.73319	2.93116	0.66884																			-1.63187e-13	-2.95238	-0.000639682	-1.45208	-6.64773e-05	-0.85623	-4.01335e-05	-0.89377	3.19767e-14	-1.78755	4.01335e-05	-0.89377
2.93415	0.83371	2.93415	0.87125	2.93415	0.92084	2.93415	0.98934	2.93415	1.08905			2.93415	1.22215	2.93415	0.92583	2.93415	0.73288	2.93415	0.66873																			-1.62897e-13	-2.9561	-0.000643182	-1.45338	-6.69862e-05	-0.85806	-4.0441e-05	-0.8956	3.16549e-14	-1.78938	4.03329e-05	-0.89496
2.93715	0.83338	2.93715	0.87092	2.93715	0.92052	2.93715	0.98902	2.93715	1.08876			2.93715	1.22195	2.93715	0.9255	2.93715	0.73257	2.93715	0.66863																			-1.62588e-13	-2.95982	-0.000647878	-1.45513	-6.70658e-05	-0.85834	-4.04851e-05	-0.89587	3.13341e-14	-1.79121	4.03969e-05	-0.89534
2.94014	0.83306	2.94014	0.87059	2.94014	0.92019	2.94014	0.98869	2.94014	1.08847			2.94014	1.22175	2.94014	0.92517	2.94014	0.73226	2.94014	0.66852																			-1.61991e-13	-2.96354	-0.000651422	-1.45644	-6.72054e-05	-0.85884	-4.05493e-05	-0.89625	3.10085e-14	-1.79304	4.0441e-05	-0.8956
2.94313	0.83273	2.94313	0.87026	2.94313	0.91986	2.94313	0.98837	2.94313	1.08817			2.94313	1.22155	2.94313	0.92484	2.94313	0.73195	2.94313	0.66841																			-1.61364e-13	-2.96726	-0.000656178	-1.45818	-6.74989e-05	-0.85989	-4.07508e-05	-0.89744	3.06807e-14	-1.79487	4.07508e-05	-0.89744
2.94613	0.8324	2.94613	0.86993	2.94613	0.91953	2.94613	0.98805	2.94613	1.08788			2.94613	1.22135	2.94613	0.92452	2.94613	0.73164	2.94613	0.66831																			-1.60706e-13	-2.97098	-0.000659768	-1.45949	-6.80154e-05	-0.86172	-4.1063e-05	-0.89927	3.03489e-14	-1.7967	4.09533e-05	-0.89863
2.94912	0.83208	2.94912	0.8696	2.94912	0.9192	2.94912	0.98773	2.94912	1.08759			2.94912	1.22114	2.94912	0.92419	2.94912	0.73133	2.94912	0.6682																			-1.60018e-13	-2.9747	-0.000664584	-1.46123	-6.80963e-05	-0.86201	-4.11078e-05	-0.89953	3.00206e-14	-1.79853	4.10183e-05	-0.89901
2.95211	0.83175	2.95211	0.86928	2.95211	0.91887	2.95211	0.98741	2.95211	1.0873			2.95211	1.22094	2.95211	0.92386	2.95211	0.73102	2.95211	0.66809																			-1.59299e-13	-2.97842	-0.000668218	-1.46254	-6.82381e-05	-0.86251	-4.1173e-05	-0.89991	2.96863e-14	-1.80037	4.1063e-05	-0.89927
2.95511	0.83143	2.95511	0.86895	2.95511	0.91854	2.95511	0.98709	2.95511	1.087			2.95511	1.22074	2.95511	0.92353	2.95511	0.73071	2.95511	0.66799																			-1.5855e-13	-2.98214	-0.000673093	-1.46429	-6.85361e-05	-0.86355	-4.13777e-05	-0.9011	2.93537e-14	-1.8022	4.13777e-05	-0.9011
2.9581	0.83111	2.9581	0.86862	2.9581	0.91822	2.9581	0.98676	2.9581	1.08671			2.9581	1.22054	2.9581	0.9232	2.9581	0.73041	2.9581	0.66788																			-1.57772e-13	-2.98586	-0.000676774	-1.46559	-6.90609e-05	-0.86538	-4.16948e-05	-0.90293	2.90169e-14	-1.80403	4.15834e-05	-0.90229
2.96109	0.83078	2.96109	0.8683	2.96109	0.91789	2.96109	0.98644	2.96109	1.08642			2.96109	1.22034	2.96109	0.92288	2.96109	0.7301	2.96109	0.66777																			-1.56961e-13	-2.98958	-0.000681714	-1.46734	-6.9143e-05	-0.86567	-4.17404e-05	-0.90319	2.86792e-14	-1.80586	4.16494e-05	-0.90267
2.96408	0.83046	2.96408	0.86797	2.96408	0.91756	2.96408	0.98612	2.96408	1.08613			2.96408	1.22014	2.96408	0.92255	2.96408	0.72979	2.96408	0.66767																			-1.56117e-13	-2.9933	-0.000685443	-1.46865	-6.9287e-05	-0.86617	-4.18066e-05	-0.90357	2.83393e-14	-1.80769	4.16948e-05	-0.90293
2.96708	0.83014	2.96708	0.86764	2.96708	0.91723	2.96708	0.9858	2.96708	1.08584			2.96708	1.21994	2.96708	0.92222	2.96708	0.72949	2.96708	0.66756																			-1.55241e-13	-2.99702	-0.000690447	-1.47039	-6.95898e-05	-0.86722	-4.20145e-05	-0.90476	2.7995e-14	-1.80952	4.20145e-05	-0.90476
2.97007	0.82981	2.97007	0.86732	2.97007	0.91691	2.97007	0.98548	2.97007	1.08554			2.97007	1.21974	2.97007	0.9219	2.97007	0.72918	2.97007	0.66746																			-1.54332e-13	-3.00074	-0.000694224	-1.4717	-7.01228e-05	-0.86905	-4.23366e-05	-0.90659	2.76526e-14	-1.81136	4.22234e-05	-0.90595
2.97306	0.82949	2.97306	0.86699	2.97306	0.91658	2.97306	0.98516	2.97306	1.08525			2.97306	1.21954	2.97306	0.92157	2.97306	0.72887	2.97306	0.66735																			-1.5339e-13	-3.00446	-0.000699293	-1.47344	-7.02061e-05	-0.86933	-4.23828e-05	-0.90686	2.73065e-14	-1.81319	4.22904e-05	-0.90633
2.97606	0.82917	2.97606	0.86667	2.97606	0.91626	2.97606	0.98484	2.97606	1.08496			2.97606	1.21933	2.97606	0.92125	2.97606	0.72857	2.97606	0.66724																			-1.52963e-13	-3.00818	-0.000703118	-1.47475	-7.03524e-05	-0.86983	-4.24501e-05	-0.90724	2.6959e-14	-1.81502	4.23366e-05	-0.90659
2.97905	0.82885	2.97905	0.86634	2.97905	0.91593	2.97905	0.98453	2.97905	1.08467			2.97905	1.21913	2.97905	0.92092	2.97905	0.72826	2.97905	0.66714																			-1.52513e-13	-3.0119	-0.000708252	-1.4765	-7.06598e-05	-0.87088	-4.26611e-05	-0.90842	2.66134e-14	-1.81685	4.26611e-05	-0.90842
2.98204	0.82853	2.98204	0.86602	2.98204	0.91561	2.98204	0.98421	2.98204	1.08438			2.98204	1.21893	2.98204	0.9206	2.98204	0.72796	2.98204	0.66703																			-1.5204e-13	-3.01563	-0.000712126	-1.4778	-7.1201e-05	-0.87271	-4.29882e-05	-0.91026	2.62597e-14	-1.81868	4.28733e-05	-0.90961
2.98504	0.82821	2.98504	0.86569	2.98504	0.91528	2.98504	0.98389	2.98504	1.08409			2.98504	1.21873	2.98504	0.92027	2.98504	0.72766	2.98504	0.66693																			-1.51544e-13	-3.01935	-0.000717324	-1.47955	-7.12857e-05	-0.873	-4.30351e-05	-0.91052	2.59108e-14	-1.82051	4.29413e-05	-0.90999
2.98803	0.82788	2.98803	0.86537	2.98803	0.91496	2.98803	0.98357	2.98803	1.0838			2.98803	1.21853	2.98803	0.91995	2.98803	0.72735	2.98803	0.66682																			-1.51025e-13	-3.02307	-0.000721246	-1.48086	-7.14342e-05	-0.8735	-4.31034e-05	-0.9109	2.5554e-14	-1.82234	4.29882e-05	-0.91026
2.99102	0.82756	2.99102	0.86505	2.99102	0.91463	2.99102	0.98325	2.99102	1.08351			2.99102	1.21833	2.99102	0.91962	2.99102	0.72705	2.99102	0.66672																			-1.50483e-13	-3.02679	-0.000726508	-1.4826	-7.17463e-05	-0.87454	-4.33177e-05	-0.91209	2.51976e-14	-1.82418	4.33177e-05	-0.91209
2.99401	0.82724	2.99401	0.86472	2.99401	0.91431	2.99401	0.98293	2.99401	1.08322			2.99401	1.21813	2.99401	0.9193	2.99401	0.72675	2.99401	0.66662																			-1.49095e-13	-3.03051	-0.000730481	-1.48391	-7.22957e-05	-0.87637	-4.36497e-05	-0.91392	2.48413e-14	-1.82601	4.3533e-05	-0.91328
2.99701	0.82693	2.99701	0.8644	2.99701	0.91399	2.99701	0.98262	2.99701	1.08293			2.99701	1.21793	2.99701	0.91898	2.99701	0.72644	2.99701	0.66651																			-1.47667e-13	-3.03423	-0.000735812	-1.48565	-7.23817e-05	-0.87666	-4.36973e-05	-0.91418	2.44793e-14	-1.82784	4.36021e-05	-0.91366
3	0.82661	3	0.86408	3	0.91366	3	0.9823	3	1.08264			3	1.21773	3	0.91865	3	0.72614	3	0.66641																			-1.462e-13	-3.03795	-0.000739837	-1.48696	-7.25325e-05	-0.87716	-4.37666e-05	-0.91456	2.41212e-14	-1.82967	4.36497e-05	-0.91392
																																						-1.44694e-13	-3.04167	-0.000745238	-1.48871	-7.28493e-05	-0.87821	-4.39842e-05	-0.91575	2.37606e-14	-1.8315	4.39842e-05	-0.91575
																																						-1.43148e-13	-3.04539	-0.000749315	-1.49001	-7.3407e-05	-0.88004	-4.43212e-05	-0.91758	2.33935e-14	-1.83333	4.42028e-05	-0.91694
																																						-1.41563e-13	-3.04911	-0.000754786	-1.49176	-7.34942e-05	-0.88032	-4.43695e-05	-0.91784	2.30306e-14	-1.83516	4.42729e-05	-0.91732
																																						-1.39557e-13	-3.05283	-0.000758915	-1.49307	-7.36473e-05	-0.88082	-4.44399e-05	-0.91822	2.26608e-14	-1.837	4.43212e-05	-0.91758
																																						-1.3752e-13	-3.05655	-0.000764455	-1.49481	-7.39691e-05	-0.88187	-4.46609e-05	-0.91941	2.22952e-14	-1.83883	4.46609e-05	-0.91941
																																						-1.3545e-13	-3.06027	-0.000768637	-1.49612	-7.45356e-05	-0.8837	-4.50033e-05	-0.92125	2.19215e-14	-1.84066	4.4883e-05	-0.9206
																																						-1.33349e-13	-3.06399	-0.000774247	-1.49786	-7.46243e-05	-0.88398	-4.50524e-05	-0.92151	2.15549e-14	-1.84249	4.49542e-05	-0.92098
																																						-1.31215e-13	-3.06771	-0.00077848	-1.49917	-7.47798e-05	-0.88448	-4.51239e-05	-0.92189	2.11761e-14	-1.84432	4.50033e-05	-0.92125
																																						-1.2905e-13	-3.07143	-0.00078416	-1.50092	-7.51066e-05	-0.88553	-4.53483e-05	-0.92308	2.08049e-14	-1.84615	4.53483e-05	-0.92308
																																						-1.28411e-13	-3.07292	-0.000788448	-1.50222	-7.5682e-05	-0.88736	-4.5696e-05	-0.92491	2.04292e-14	-1.84799	4.55738e-05	-0.92427
																																						-1.27779e-13	-3.0744	-0.000794202	-1.50397	-7.57721e-05	-0.88765	-4.57459e-05	-0.92517	2.0051e-14	-1.84982	4.56462e-05	-0.92465
																																						-1.27156e-13	-3.07589	-0.000798546	-1.50528	-7.593e-05	-0.88815	-4.58185e-05	-0.92555	1.96743e-14	-1.85165	4.5696e-05	-0.92491
																																						-1.26542e-13	-3.07738	-0.000804375	-1.50702	-7.62619e-05	-0.88919	-4.60464e-05	-0.92674	1.92938e-14	-1.85348	4.60464e-05	-0.92674
																																						-1.25936e-13	-3.07887	-0.000808776	-1.50833	-7.68462e-05	-0.89103	-4.63994e-05	-0.92857	1.89132e-14	-1.85531	4.62754e-05	-0.92793
																																						-1.25338e-13	-3.08036	-0.00081468	-1.51007	-7.69376e-05	-0.89131	-4.64501e-05	-0.92883	1.85254e-14	-1.85714	4.63488e-05	-0.92831
																																						-1.24683e-13	-3.08185	-0.000819137	-1.51138	-7.70979e-05	-0.89181	-4.65238e-05	-0.92921	1.8145e-14	-1.85897	4.63994e-05	-0.92857
																																						-1.24018e-13	-3.08333	-0.000825117	-1.51313	-7.74349e-05	-0.89286	-4.67551e-05	-0.9304	1.7761e-14	-1.86081	4.67551e-05	-0.9304
																																						-1.23342e-13	-3.08482	-0.00082963	-1.51443	-7.8028e-05	-0.89469	-4.71135e-05	-0.93223	1.73774e-14	-1.86264	4.69876e-05	-0.93159
																																						-1.22656e-13	-3.08631	-0.000835685	-1.51618	-7.81208e-05	-0.89497	-4.71649e-05	-0.9325	1.69897e-14	-1.86447	4.70622e-05	-0.93197
																																						-1.21959e-13	-3.0878	-0.000840254	-1.51749	-7.82836e-05	-0.89547	-4.72398e-05	-0.93288	1.65982e-14	-1.8663	4.71135e-05	-0.93223
																																						-1.21252e-13	-3.08929	-0.000846384	-1.51923	-7.86256e-05	-0.89652	-4.74746e-05	-0.93407	1.62117e-14	-1.86813	4.74746e-05	-0.93407
																																						-1.20958e-13	-3.09077	-0.000851012	-1.52054	-7.92277e-05	-0.89835	-4.78384e-05	-0.9359	1.58209e-14	-1.86996	4.77105e-05	-0.93526
																																						-1.20652e-13	-3.09226	-0.000857223	-1.52228	-7.93219e-05	-0.89864	-4.78906e-05	-0.93616	1.54284e-14	-1.87179	4.77862e-05	-0.93564
																																						-1.20333e-13	-3.09375	-0.000861911	-1.52359	-7.94872e-05	-0.89914	-4.79666e-05	-0.93654	1.50364e-14	-1.87363	4.78384e-05	-0.9359
																																						-1.20002e-13	-3.09524	-0.000868203	-1.52534	-7.98345e-05	-0.90018	-4.82051e-05	-0.93773	1.46455e-14	-1.87546	4.82051e-05	-0.93773
																																						-1.19659e-13	-3.09673	-0.000872952	-1.52664	-8.04462e-05	-0.90201	-4.85747e-05	-0.93956	1.42541e-14	-1.87729	4.84448e-05	-0.93892
																																						-1.19303e-13	-3.09821	-0.000879325	-1.52839	-8.05419e-05	-0.9023	-4.86277e-05	-0.93982	1.3857e-14	-1.87912	4.85217e-05	-0.9393
																																						-1.18333e-13	-3.0997	-0.000884135	-1.5297	-8.07098e-05	-0.9028	-4.87049e-05	-0.9402	1.346e-14	-1.88095	4.85747e-05	-0.93956
																																						-1.17361e-13	-3.10119	-0.00089059	-1.53144	-8.10626e-05	-0.90385	-4.89472e-05	-0.94139	1.30598e-14	-1.88278	4.89472e-05	-0.94139
																																						-1.16386e-13	-3.10268	-0.000895461	-1.53275	-8.16838e-05	-0.90568	-4.93225e-05	-0.94322	1.26642e-14	-1.88462	4.91906e-05	-0.94258
																																						-1.15408e-13	-3.10417	-0.000901996	-1.53449	-8.1781e-05	-0.90596	-4.93764e-05	-0.94349	1.22662e-14	-1.88645	4.92687e-05	-0.94296
																																						-1.14428e-13	-3.10565	-0.000906928	-1.5358	-8.19515e-05	-0.90646	-4.94547e-05	-0.94387	1.18648e-14	-1.88828	4.93225e-05	-0.94322
																																						-1.13444e-13	-3.10714	-0.000913544	-1.53755	-8.23098e-05	-0.90751	-4.97007e-05	-0.94505	1.14586e-14	-1.89011	4.97007e-05	-0.94505
																																						-1.15351e-13	-3.1131	-0.000918539	-1.53885	-8.29406e-05	-0.90934	-5.00818e-05	-0.94689	1.1065e-14	-1.89194	4.99479e-05	-0.94624
																																						-1.17198e-13	-3.11905	-0.000925242	-1.5406	-8.30392e-05	-0.90963	-5.01365e-05	-0.94715	1.06619e-14	-1.89377	5.00272e-05	-0.94662
																																						-1.18985e-13	-3.125	-0.000930302	-1.54191	-8.32123e-05	-0.91013	-5.02161e-05	-0.94753	1.02606e-14	-1.8956	5.00818e-05	-0.94689
																																						-1.20711e-13	-3.13095	-0.000937093	-1.54365	-8.35761e-05	-0.91117	-5.04658e-05	-0.94872	9.86268e-15	-1.89744	5.04658e-05	-0.94872
																																						-1.22377e-13	-3.1369	-0.000942219	-1.54496	-8.42164e-05	-0.913	-5.08527e-05	-0.95055	9.45841e-15	-1.89927	5.07168e-05	-0.94991
																																						-1.23982e-13	-3.14286	-0.000949097	-1.5467	-8.43166e-05	-0.91329	-5.09082e-05	-0.95081	9.0499e-15	-1.9011	5.07972e-05	-0.95029
																																						-1.2552e-13	-3.14881	-0.000954289	-1.54801	-8.44923e-05	-0.91379	-5.0989e-05	-0.95119	8.64743e-15	-1.90293	5.08527e-05	-0.95055
																																						-1.27009e-13	-3.15476	-0.000961255	-1.54976	-8.48615e-05	-0.91484	-5.12424e-05	-0.95238	8.23871e-15	-1.90476	5.12424e-05	-0.95238
																																						-1.28451e-13	-3.16071	-0.000966512	-1.55106	-8.55115e-05	-0.91667	-5.16352e-05	-0.95421	7.8333e-15	-1.90659	5.14972e-05	-0.95357
																																						-1.29844e-13	-3.16667	-0.000973566	-1.55281	-8.56132e-05	-0.91695	-5.16915e-05	-0.95447	7.4302e-15	-1.90842	5.15789e-05	-0.95395
																																						-1.31189e-13	-3.17262	-0.000978889	-1.55412	-8.57917e-05	-0.91745	-5.17736e-05	-0.95485	7.02171e-15	-1.91026	5.16352e-05	-0.95421
																																						-1.32486e-13	-3.17857	-0.00098603	-1.55586	-8.61667e-05	-0.9185	-5.2031e-05	-0.95604	6.61664e-15	-1.91209	5.2031e-05	-0.95604
																																						-1.33753e-13	-3.18452	-0.00099142	-1.55717	-8.6827e-05	-0.92033	-5.243e-05	-0.95788	6.20896e-15	-1.91392	5.22898e-05	-0.95723
																																						-1.34945e-13	-3.19048	-0.000998655	-1.55891	-8.69303e-05	-0.92061	-5.24872e-05	-0.95814	5.8001e-15	-1.91575	5.23728e-05	-0.95761
																																						-1.36062e-13	-3.19643	-0.001	-1.56022	-8.71116e-05	-0.92111	-5.25706e-05	-0.95852	5.39475e-15	-1.91758	5.243e-05	-0.95788
																																						-1.37104e-13	-3.20238	-0.00101	-1.56197	-8.74925e-05	-0.92216	-5.28321e-05	-0.95971	4.99097e-15	-1.91941	5.28321e-05	-0.95971
																																						-1.38071e-13	-3.20833	-0.00102	-1.56327	-8.81631e-05	-0.92399	-5.32372e-05	-0.96154	4.57846e-15	-1.92125	5.30949e-05	-0.9609
																																						-1.38962e-13	-3.21429	-0.00102	-1.56502	-8.8268e-05	-0.92428	-5.32954e-05	-0.9618	4.17128e-15	-1.92308	5.31792e-05	-0.96128
																																						-1.3965e-13	-3.22024	-0.00103	-1.56633	-8.84521e-05	-0.92478	-5.338e-05	-0.96218	3.76282e-15	-1.92491	5.32372e-05	-0.96154
																																						-1.40254e-13	-3.22619	-0.00104	-1.56807	-8.88389e-05	-0.92582	-5.36455e-05	-0.96337	3.35227e-15	-1.92674	5.36455e-05	-0.96337
																																						-1.40776e-13	-3.23214	-0.00104	-1.56938	-8.95198e-05	-0.92766	-5.40569e-05	-0.9652	2.93923e-15	-1.92857	5.39124e-05	-0.96456
																																						-1.41214e-13	-3.2381	-0.00105	-1.57112	-8.96263e-05	-0.92794	-5.41159e-05	-0.96546	2.52957e-15	-1.9304	5.3998e-05	-0.96494
																																						-1.4157e-13	-3.24405	-0.00106	-1.57243	-8.98132e-05	-0.92844	-5.42018e-05	-0.96584	2.12293e-15	-1.93223	5.40569e-05	-0.9652
																																						-1.41842e-13	-3.25	-0.00106	-1.57418	-9.02059e-05	-0.92949	-5.44714e-05	-0.96703	1.7148e-15	-1.93407	5.44714e-05	-0.96703
																																						-1.42109e-13	-3.25595	-0.00107	-1.57548	-9.08972e-05	-0.93132	-5.4889e-05	-0.96886	1.30668e-15	-1.9359	5.47423e-05	-0.96822
																																						-1.4228e-13	-3.2619	-0.00108	-1.57723	-9.10053e-05	-0.9316	-5.49489e-05	-0.96913	8.93988e-16	-1.93773	5.48292e-05	-0.9686
																																						-1.42356e-13	-3.26786	-0.00108	-1.57854	-9.1195e-05	-0.9321	-5.50361e-05	-0.96951	4.8754e-16	-1.93956	5.4889e-05	-0.96886
																																						-1.42336e-13	-3.27381	-0.00109	-1.58028	-9.15936e-05	-0.93315	-5.53098e-05	-0.9707	7.52129e-17	-1.94139	5.53098e-05	-0.9707
																																						-1.4222e-13	-3.27976	-0.0011	-1.58159	-9.22953e-05	-0.93498	-5.57337e-05	-0.97253	-3.32854e-16	-1.94322	5.55847e-05	-0.97189
																																						-1.42008e-13	-3.28571	-0.00111	-1.58333	-9.24051e-05	-0.93527	-5.57945e-05	-0.97279	-7.43405e-16	-1.94505	5.56729e-05	-0.97227
																																						-1.41317e-13	-3.29167	-0.00111	-1.58464	-9.25977e-05	-0.93577	-5.58831e-05	-0.97317	-1.15726e-15	-1.94689	5.57337e-05	-0.97253
																																						-1.4054e-13	-3.29762	-0.00112	-1.58639	-9.30025e-05	-0.93681	-5.6161e-05	-0.97436	-1.56338e-15	-1.94872	5.6161e-05	-0.97436
																																						-1.39676e-13	-3.30357	-0.00113	-1.58769	-9.37154e-05	-0.93864	-5.65917e-05	-0.97619	-1.97061e-15	-1.95055	5.64404e-05	-0.97555
																																						-1.38725e-13	-3.30952	-0.00113	-1.58944	-9.38269e-05	-0.93893	-5.66535e-05	-0.97645	-2.37629e-15	-1.95238	5.653e-05	-0.97593
																																						-1.37689e-13	-3.31548	-0.00114	-1.59075	-9.40226e-05	-0.93943	-5.67434e-05	-0.97683	-2.78354e-15	-1.95421	5.65917e-05	-0.97619
																																						-1.36566e-13	-3.32143	-0.00115	-1.59249	-9.44337e-05	-0.94048	-5.70257e-05	-0.97802	-3.19298e-15	-1.95604	5.70257e-05	-0.97802
																																						-1.35298e-13	-3.32738	-0.00115	-1.5938	-9.51577e-05	-0.94231	-5.74631e-05	-0.97985	-3.59998e-15	-1.95788	5.73094e-05	-0.97921
																																						-1.33958e-13	-3.33333	-0.00116	-1.59554	-9.5271e-05	-0.94259	-5.75258e-05	-0.98012	-4.00911e-15	-1.95971	5.74004e-05	-0.97959
																																						-1.32545e-13	-3.33929	-0.00117	-1.59685	-9.54697e-05	-0.94309	-5.76172e-05	-0.9805	-4.41685e-15	-1.96154	5.74631e-05	-0.97985
																																						-1.31061e-13	-3.34524	-0.00118	-1.5986	-9.58872e-05	-0.94414	-5.79038e-05	-0.98168	-4.81611e-15	-1.96337	5.79038e-05	-0.98168
																																						-1.29503e-13	-3.35119	-0.00118	-1.5999	-9.66223e-05	-0.94597	-5.83479e-05	-0.98352	-5.23071e-15	-1.9652	5.81919e-05	-0.98287
																																						-1.27874e-13	-3.35714	-0.00119	-1.60165	-9.67373e-05	-0.94626	-5.84116e-05	-0.98378	-5.63683e-15	-1.96703	5.82842e-05	-0.98325
																																						-1.2646e-13	-3.3631	-0.0012	-1.60296	-9.69391e-05	-0.94676	-5.85043e-05	-0.98416	-6.03375e-15	-1.96886	5.83479e-05	-0.98352
																																						-1.24939e-13	-3.36905	-0.00121	-1.6047	-9.7363e-05	-0.9478	-5.87953e-05	-0.98535	-6.43593e-15	-1.9707	5.87953e-05	-0.98535
																																						-1.2331e-13	-3.375	-0.00122	-1.60601	-9.81092e-05	-0.94963	-5.92461e-05	-0.98718	-6.8365e-15	-1.97253	5.90877e-05	-0.98654
																																						-1.21574e-13	-3.38095	-0.00122	-1.60775	-9.82259e-05	-0.94992	-5.93108e-05	-0.98744	-7.24759e-15	-1.97436	5.91815e-05	-0.98692
																																						-1.19731e-13	-3.3869	-0.00123	-1.60906	-9.84307e-05	-0.95042	-5.94049e-05	-0.98782	-7.64748e-15	-1.97619	5.92461e-05	-0.98718
																																						-1.17781e-13	-3.39286	-0.00124	-1.61081	-9.8861e-05	-0.95147	-5.97003e-05	-0.98901	-8.04409e-15	-1.97802	5.97003e-05	-0.98901
																																						-1.15339e-13	-3.39881	-0.00125	-1.61211	-9.96185e-05	-0.9533	-6.01579e-05	-0.99084	-8.44875e-15	-1.97985	5.99971e-05	-0.9902
																																						-1.12831e-13	-3.40476	-0.00126	-1.61386	-9.9737e-05	-0.95358	-6.02236e-05	-0.9911	-8.8504e-15	-1.98168	6.00923e-05	-0.99058
																																						-1.10255e-13	-3.41071	-0.00126	-1.61517	-9.9945e-05	-0.95408	-6.03192e-05	-0.99148	-9.25425e-15	-1.98352	6.01579e-05	-0.99084
																																						-1.07612e-13	-3.41667	-0.00127	-1.61691	-0.000100382	-0.95513	-6.06192e-05	-0.99267	-9.65291e-15	-1.98535	6.06192e-05	-0.99267
																																						-1.04902e-13	-3.42262	-0.00128	-1.61822	-0.000101151	-0.95696	-6.1084e-05	-0.99451	-1.00446e-14	-1.98718	6.09207e-05	-0.99386
																																						-1.02124e-13	-3.42857	-0.00129	-1.61996	-0.000101272	-0.95724	-6.11508e-05	-0.99477	-1.04394e-14	-1.98901	6.10174e-05	-0.99424
																																						-9.92696e-14	-3.43452	-0.0013	-1.62127	-0.000101483	-0.95774	-6.12478e-05	-0.99515	-1.08339e-14	-1.99084	6.1084e-05	-0.99451
																																						-9.63399e-14	-3.44048	-0.0013	-1.62302	-0.000101927	-0.95879	-6.15525e-05	-0.99634	-1.12326e-14	-1.99267	6.15525e-05	-0.99634
																																						-9.33348e-14	-3.44643	-0.00131	-1.62432	-0.000102709	-0.96062	-6.20247e-05	-0.99817	-1.16267e-14	-1.99451	6.18588e-05	-0.99753
																																						-9.02542e-14	-3.45238	-0.00132	-1.62607	-0.000102831	-0.96091	-6.20924e-05	-0.99843	-1.20194e-14	-1.99634	6.1957e-05	-0.99791
																																						-8.70981e-14	-3.45833	-0.00133	-1.62738	-0.000103045	-0.96141	-6.2191e-05	-0.99881	-1.24103e-14	-1.99817	6.20247e-05	-0.99817
																																						-8.38666e-14	-3.46429	-0.00134	-1.62912	-0.000103496	-0.96245	-6.25004e-05	-1	-1.28068e-14	-2	6.25004e-05	-1
																																						-8.18682e-14	-3.47024	-0.00135	-1.63043	-0.00010429	-0.96429	-6.29798e-05	-1.00183	-1.32029e-14	-2.00183	6.28113e-05	-1.00119
																																						-7.99424e-14	-3.47619	-0.00136	-1.63217	-0.000104414	-0.96457	-6.30486e-05	-1.00209	-1.35894e-14	-2.00366	6.29111e-05	-1.00157
																																						-7.8089e-14	-3.48214	-0.00136	-1.63348	-0.000104632	-0.96507	-6.31486e-05	-1.00247	-1.39751e-14	-2.00549	6.29798e-05	-1.00183
																																						-7.63081e-14	-3.4881	-0.00137	-1.63523	-0.000105089	-0.96612	-6.34628e-05	-1.00366	-1.43602e-14	-2.00733	6.34628e-05	-1.00366
																																						-7.45997e-14	-3.49405	-0.00138	-1.63653	-0.000105895	-0.96795	-6.39494e-05	-1.00549	-1.47475e-14	-2.00916	6.37784e-05	-1.00485
																																						-7.29638e-14	-3.5	-0.00139	-1.63828	-0.000106021	-0.96823	-6.40192e-05	-1.00576	-1.51353e-14	-2.01099	6.38796e-05	-1.00523
																																						-7.14599e-14	-3.50595	-0.0014	-1.63959	-0.000106242	-0.96873	-6.41208e-05	-1.00614	-1.55159e-14	-2.01282	6.39494e-05	-1.00549
																																						-7.00096e-14	-3.5119	-0.00141	-1.64133	-0.000106706	-0.96978	-6.44396e-05	-1.00733	-1.59012e-14	-2.01465	6.44396e-05	-1.00733
																																						-6.8613e-14	-3.51786	-0.00142	-1.64264	-0.000107524	-0.97161	-6.49336e-05	-1.00916	-1.62787e-14	-2.01648	6.476e-05	-1.00852
																																						-6.72699e-14	-3.52381	-0.00143	-1.64438	-0.000107652	-0.9719	-6.50045e-05	-1.00942	-1.66613e-14	-2.01832	6.48628e-05	-1.0089
																																						-6.59806e-14	-3.52976	-0.00143	-1.64569	-0.000107876	-0.9724	-6.51077e-05	-1.0098	-1.704e-14	-2.02015	6.49336e-05	-1.00916
																																						-6.47448e-14	-3.53571	-0.00144	-1.64744	-0.000108348	-0.97344	-6.54315e-05	-1.01099	-1.74154e-14	-2.02198	6.54315e-05	-1.01099
																																						-6.33919e-14	-3.54167	-0.00145	-1.64874	-0.000109179	-0.97527	-6.59333e-05	-1.01282	-1.77964e-14	-2.02381	6.5757e-05	-1.01218
																																						-6.2092e-14	-3.54762	-0.00146	-1.65049	-0.000109309	-0.97556	-6.60053e-05	-1.01308	-1.81573e-14	-2.02564	6.58614e-05	-1.01256
																																						-6.08451e-14	-3.55357	-0.00147	-1.6518	-0.000109537	-0.97606	-6.61101e-05	-1.01346	-1.85391e-14	-2.02747	6.59333e-05	-1.01282
																																						-5.96511e-14	-3.55952	-0.00148	-1.65354	-0.000110016	-0.97711	-6.6439e-05	-1.01465	-1.89015e-14	-2.0293	6.6439e-05	-1.01465
																																						-5.851e-14	-3.56548	-0.00149	-1.65485	-0.00011086	-0.97894	-6.69486e-05	-1.01648	-1.9277e-14	-2.03114	6.67696e-05	-1.01584
																																						-5.7422e-14	-3.57143	-0.0015	-1.65659	-0.000110992	-0.97922	-6.70218e-05	-1.01675	-1.96444e-14	-2.03297	6.68756e-05	-1.01622
																																						-5.65107e-14	-3.57738	-0.00151	-1.6579	-0.000111223	-0.97972	-6.71282e-05	-1.01713	-2.00092e-14	-2.0348	6.69486e-05	-1.01648
																																						-5.56298e-14	-3.58333	-0.00152	-1.65965	-0.00011171	-0.98077	-6.74622e-05	-1.01832	-2.03674e-14	-2.03663	6.74622e-05	-1.01832
																																						-5.47792e-14	-3.58929	-0.00153	-1.66095	-0.000112566	-0.9826	-6.79796e-05	-1.02015	-2.07305e-14	-2.03846	6.77978e-05	-1.0195
																																						-5.3959e-14	-3.59524	-0.00154	-1.6627	-0.0001127	-0.98289	-6.80539e-05	-1.02041	-2.10982e-14	-2.04029	6.79055e-05	-1.01988
																																						-5.31691e-14	-3.60119	-0.00155	-1.66401	-0.000112935	-0.98339	-6.81619e-05	-1.02079	-2.14627e-14	-2.04212	6.79796e-05	-1.02015
																																						-5.24095e-14	-3.60714	-0.00156	-1.66575	-0.000113429	-0.98443	-6.8501e-05	-1.02198	-2.18095e-14	-2.04396	6.8501e-05	-1.02198
																																						-5.16584e-14	-3.6131	-0.00157	-1.66706	-0.000114299	-0.98626	-6.90262e-05	-1.02381	-2.21663e-14	-2.04579	6.88417e-05	-1.02317
																																						-5.09338e-14	-3.61905	-0.00158	-1.6688	-0.000114435	-0.98655	-6.91016e-05	-1.02407	-2.25277e-14	-2.04762	6.8951e-05	-1.02355
																																						-5.02358e-14	-3.625	-0.00159	-1.67011	-0.000114674	-0.98705	-6.92113e-05	-1.02445	-2.28779e-14	-2.04945	6.90262e-05	-1.02381
																																						-4.95643e-14	-3.63095	-0.0016	-1.67186	-0.000115175	-0.9881	-6.95554e-05	-1.02564	-2.32212e-14	-2.05128	6.95554e-05	-1.02564
																																						-4.89194e-14	-3.6369	-0.00161	-1.67316	-0.000116058	-0.98993	-7.00886e-05	-1.02747	-2.35765e-14	-2.05311	6.99013e-05	-1.02683
																																						-4.83009e-14	-3.64286	-0.00162	-1.67491	-0.000116196	-0.99021	-7.01652e-05	-1.02773	-2.39221e-14	-2.05495	7.00122e-05	-1.02721
																																						-4.76384e-14	-3.64881	-0.00163	-1.67622	-0.000116438	-0.99071	-7.02765e-05	-1.02811	-2.42742e-14	-2.05678	7.00886e-05	-1.02747
																																						-4.69979e-14	-3.65476	-0.00164	-1.67796	-0.000116947	-0.99176	-7.06261e-05	-1.0293	-2.4617e-14	-2.05861	7.06261e-05	-1.0293
																																						-4.63794e-14	-3.66071	-0.00165	-1.67927	-0.000117844	-0.99359	-7.11678e-05	-1.03114	-2.49555e-14	-2.06044	7.09774e-05	-1.03049
																																						-4.5783e-14	-3.66667	-0.00166	-1.68101	-0.000117984	-0.99388	-7.12455e-05	-1.0314	-2.5287e-14	-2.06227	7.10901e-05	-1.03087
																																						-4.52085e-14	-3.67262	-0.00167	-1.68232	-0.000118231	-0.99437	-7.13586e-05	-1.03178	-2.56292e-14	-2.0641	7.11678e-05	-1.03114
																																						-4.46561e-14	-3.67857	-0.00168	-1.68407	-0.000118748	-0.99542	-7.17136e-05	-1.03297	-2.5958e-14	-2.06593	7.17136e-05	-1.03297
																																						-4.41233e-14	-3.68452	-0.00169	-1.68537	-0.000119659	-0.99725	-7.22637e-05	-1.0348	-2.62912e-14	-2.06777	7.20705e-05	-1.03416
																																						-4.36019e-14	-3.69048	-0.0017	-1.68712	-0.000119801	-0.99754	-7.23427e-05	-1.03506	-2.6634e-14	-2.0696	7.21849e-05	-1.03454
																																						-4.3092e-14	-3.69643	-0.00171	-1.68843	-0.000120051	-0.99804	-7.24576e-05	-1.03544	-2.69493e-14	-2.07143	7.22637e-05	-1.0348
																																						-4.25934e-14	-3.70238	-0.00173	-1.69017	-0.000120576	-0.99908	-7.28181e-05	-1.03663	-2.72908e-14	-2.07326	7.28181e-05	-1.03663
																																						-4.21063e-14	-3.70833	-0.00174	-1.69148	-0.000121501	-1.00092	-7.33766e-05	-1.03846	-2.76058e-14	-2.07509	7.31804e-05	-1.03782
																																						-4.16305e-14	-3.71429	-0.00175	-1.69322	-0.000121646	-1.0012	-7.34567e-05	-1.03872	-2.79278e-14	-2.07692	7.32966e-05	-1.0382
																																						-4.11785e-14	-3.72024	-0.00176	-1.69453	-0.000121899	-1.0017	-7.35734e-05	-1.0391	-2.82448e-14	-2.07875	7.33766e-05	-1.03846
																																						-4.07305e-14	-3.72619	-0.00177	-1.69628	-0.000122433	-1.00275	-7.39394e-05	-1.04029	-2.85597e-14	-2.08059	7.39394e-05	-1.04029
																																						-4.02867e-14	-3.73214	-0.00178	-1.69758	-0.000123371	-1.00458	-7.45063e-05	-1.04212	-2.88831e-14	-2.08242	7.43071e-05	-1.04148
																																						-3.9847e-14	-3.7381	-0.00179	-1.69933	-0.000123518	-1.00486	-7.45877e-05	-1.04239	-2.91919e-14	-2.08425	7.44251e-05	-1.04186
																																						-3.94114e-14	-3.74405	-0.0018	-1.70064	-0.000123776	-1.00536	-7.47061e-05	-1.04277	-2.94951e-14	-2.08608	7.45063e-05	-1.04212
																																						-3.898e-14	-3.75	-0.00182	-1.70238	-0.000124317	-1.00641	-7.50775e-05	-1.04396	-2.98096e-14	-2.08791	7.50775e-05	-1.04396
																																						-3.85581e-14	-3.75595	-0.00183	-1.70369	-0.00012527	-1.00824	-7.56531e-05	-1.04579	-3.011e-14	-2.08974	7.54509e-05	-1.04515
																																						-3.81341e-14	-3.7619	-0.00184	-1.70543	-0.000125419	-1.00853	-7.57357e-05	-1.04605	-3.04133e-14	-2.09158	7.55706e-05	-1.04553
																																						-3.7708e-14	-3.76786	-0.00185	-1.70674	-0.000125681	-1.00903	-7.58559e-05	-1.04643	-3.071e-14	-2.09341	7.56531e-05	-1.04579
																																						-3.72798e-14	-3.77381	-0.00186	-1.70849	-0.00012623	-1.01007	-7.62333e-05	-1.04762	-3.10072e-14	-2.09524	7.62333e-05	-1.04762
																																						-3.68495e-14	-3.77976	-0.00187	-1.70979	-0.000127198	-1.0119	-7.6818e-05	-1.04945	-3.12952e-14	-2.09707	7.66125e-05	-1.04881
																																						-3.6417e-14	-3.78571	-0.00189	-1.71154	-0.00012735	-1.01219	-7.69018e-05	-1.04971	-3.15989e-14	-2.0989	7.67341e-05	-1.04919
																																						-3.59734e-14	-3.79167	-0.0019	-1.71285	-0.000127615	-1.01269	-7.7024e-05	-1.05009	-3.18838e-14	-2.10073	7.6818e-05	-1.04945
																																						-3.55265e-14	-3.79762	-0.00191	-1.71459	-0.000128174	-1.01374	-7.74072e-05	-1.05128	-3.2171e-14	-2.10256	7.74072e-05	-1.05128
																																						-3.50765e-14	-3.80357	-0.00192	-1.7159	-0.000129157	-1.01557	-7.8001e-05	-1.05311	-3.2443e-14	-2.1044	7.77923e-05	-1.05247
																																						-3.46232e-14	-3.80952	-0.00194	-1.71764	-0.000129311	-1.01585	-7.80862e-05	-1.05338	-3.27348e-14	-2.10623	7.79159e-05	-1.05285
																																						-3.41668e-14	-3.81548	-0.00195	-1.71895	-0.00012958	-1.01635	-7.82102e-05	-1.05376	-3.30115e-14	-2.10806	7.8001e-05	-1.05311
																																						-3.37071e-14	-3.82143	-0.00196	-1.7207	-0.000130147	-1.0174	-7.85993e-05	-1.05495	-3.33002e-14	-2.10989	7.85993e-05	-1.05495
																																						-9.50191e-15	-4.10417	-0.00197	-1.722	-0.000131146	-1.01923	-7.92022e-05	-1.05678	-3.35633e-14	-2.11172	7.89904e-05	-1.05613
																																						5.37223e-15	-4.3869	-0.00199	-1.72375	-0.000131302	-1.01952	-7.92887e-05	-1.05704	-3.38489e-14	-2.11355	7.91158e-05	-1.05651
																																						1.09153e-14	-4.66964	-0.002	-1.72506	-0.000131576	-1.02002	-7.94146e-05	-1.05742	-3.4099e-14	-2.11538	7.92022e-05	-1.05678
																																						7.12737e-15	-4.95238	-0.00201	-1.7268	-0.000132151	-1.02106	-7.98097e-05	-1.05861	-3.43692e-14	-2.11722	7.98097e-05	-1.05861
																																						-5.99165e-15	-5.23512	-0.00202	-1.72811	-0.000133165	-1.02289	-8.04217e-05	-1.06044	-3.46287e-14	-2.11905	8.02067e-05	-1.0598
																																						-2.84417e-14	-5.51786	-0.00204	-1.72985	-0.000133323	-1.02318	-8.05095e-05	-1.0607	-3.48942e-14	-2.12088	8.0334e-05	-1.06018
																																						-1.24025e-14	-5.8006	-0.00205	-1.73116	-0.000133601	-1.02368	-8.06373e-05	-1.06108	-3.51454e-14	-2.12271	8.04217e-05	-1.06044
																																						1.46539e-16	-6.08333	-0.00206	-1.73291	-0.000134185	-1.02473	-8.10382e-05	-1.06227	-3.54076e-14	-2.12454	8.10382e-05	-1.06227
																																						9.20534e-15	-6.36607	-0.00207	-1.73421	-0.000135214	-1.02656	-8.16595e-05	-1.0641	-3.56628e-14	-2.12637	8.14412e-05	-1.06346
																																						1.47739e-14	-6.64881	-0.00209	-1.73596	-0.000135375	-1.02684	-8.17487e-05	-1.06436	-3.59009e-14	-2.12821	8.15705e-05	-1.06384
																																						1.68523e-14	-6.93155	-0.0021	-1.73727	-0.000135657	-1.02734	-8.18785e-05	-1.06474	-3.61475e-14	-2.13004	8.16595e-05	-1.0641
																																						1.67382e-14	-7.03571	-0.00212	-1.73901	-0.000136251	-1.02839	-8.22857e-05	-1.06593	-3.63803e-14	-2.13187	8.22857e-05	-1.06593
																																								-0.00213	-1.74032	-0.000137295	-1.03022	-8.29169e-05	-1.06777	-3.66135e-14	-2.1337	8.26951e-05	-1.06712
																																								-0.00214	-1.74206	-0.000137459	-1.03051	-8.30074e-05	-1.06803	-3.68574e-14	-2.13553	8.28264e-05	-1.0675
																																								-0.00215	-1.74337	-0.000137746	-1.031	-8.31392e-05	-1.06841	-3.70869e-14	-2.13736	8.29169e-05	-1.06777
																																								-0.00217	-1.74512	-0.000138348	-1.03205	-8.35529e-05	-1.0696	-3.73156e-14	-2.13919	8.35529e-05	-1.0696
																																								-0.00218	-1.74642	-0.00013941	-1.03388	-8.41938e-05	-1.07143	-3.75381e-14	-2.14103	8.39686e-05	-1.07079
																																								-0.0022	-1.74817	-0.000139576	-1.03417	-8.42858e-05	-1.07169	-3.7746e-14	-2.14286	8.4102e-05	-1.07117
																																								-0.00221	-1.74948	-0.000139867	-1.03467	-8.44197e-05	-1.07207	-3.79546e-14	-2.14469	8.41938e-05	-1.07143
																																								-0.00223	-1.75122	-0.000140479	-1.03571	-8.48397e-05	-1.07326	-3.8185e-14	-2.14652	8.48397e-05	-1.07326
																																								-0.00224	-1.75253	-0.000141556	-1.03755	-8.54905e-05	-1.07509	-3.84052e-14	-2.14835	8.52618e-05	-1.07445
																																								-0.00225	-1.75427	-0.000141725	-1.03783	-8.55839e-05	-1.07535	-3.86096e-14	-2.15018	8.53972e-05	-1.07483
																																								-0.00227	-1.75558	-0.000142021	-1.03833	-8.57197e-05	-1.07573	-3.88088e-14	-2.15201	8.54905e-05	-1.07509
																																								-0.00228	-1.75733	-0.000142642	-1.03938	-8.61462e-05	-1.07692	-3.9008e-14	-2.15385	8.61462e-05	-1.07692
																																								-0.0023	-1.75863	-0.000143736	-1.04121	-8.68068e-05	-1.07875	-3.92013e-14	-2.15568	8.65747e-05	-1.07811
																																								-0.00231	-1.76038	-0.000143907	-1.04149	-8.69015e-05	-1.07902	-3.94065e-14	-2.15751	8.67121e-05	-1.07849
																																								-0.00233	-1.76169	-0.000144207	-1.04199	-8.70395e-05	-1.0794	-3.96082e-14	-2.15934	8.68068e-05	-1.07875
																																								-0.00234	-1.76343	-0.000144838	-1.04304	-8.74723e-05	-1.08059	-3.97759e-14	-2.16117	8.74723e-05	-1.08059
																																								-0.00236	-1.76474	-0.000145948	-1.04487	-8.81429e-05	-1.08242	-3.99765e-14	-2.163	8.79073e-05	-1.08178
																																								-0.00237	-1.76648	-0.000146122	-1.04516	-8.82392e-05	-1.08268	-4.01395e-14	-2.16484	8.80468e-05	-1.08216
																																								-0.00239	-1.76779	-0.000146426	-1.04566	-8.83792e-05	-1.08306	-4.02832e-14	-2.16667	8.81429e-05	-1.08242
																																								-0.0024	-1.76954	-0.000147067	-1.0467	-8.88188e-05	-1.08425	-4.04544e-14	-2.1685	8.88188e-05	-1.08425
																																								-0.00242	-1.77084	-0.000148195	-1.04853	-8.95001e-05	-1.08608	-4.06205e-14	-2.17033	8.92607e-05	-1.08544
																																								-0.00243	-1.77259	-0.000148371	-1.04882	-8.95978e-05	-1.08634	-4.07895e-14	-2.17216	8.94024e-05	-1.08582
																																								-0.00245	-1.7739	-0.000148681	-1.04932	-8.97401e-05	-1.08672	-4.09234e-14	-2.17399	8.95001e-05	-1.08608
																																								-0.00246	-1.77564	-0.000149332	-1.05037	-9.01866e-05	-1.08791	-4.10688e-14	-2.17582	9.01866e-05	-1.08791
																																								-0.00248	-1.77695	-0.000150477	-1.0522	-9.08785e-05	-1.08974	-4.12186e-14	-2.17766	9.06354e-05	-1.0891
																																								-0.0025	-1.77869	-0.000150656	-1.05248	-9.09777e-05	-1.09001	-4.1352e-14	-2.17949	9.07793e-05	-1.08948
																																								-0.00251	-1.78	-0.000150971	-1.05298	-9.11222e-05	-1.09039	-4.14599e-14	-2.18132	9.08785e-05	-1.08974
																																								-0.00253	-1.78175	-0.000151631	-1.05403	-9.15756e-05	-1.09158	-4.15291e-14	-2.18315	9.15756e-05	-1.09158
																																								-0.00254	-1.78305	-0.000152794	-1.05586	-9.22781e-05	-1.09341	-4.16194e-14	-2.18498	9.20312e-05	-1.09276
																																								-0.00256	-1.7848	-0.000152976	-1.05615	-9.23788e-05	-1.09367	-4.16882e-14	-2.18681	9.21774e-05	-1.09314
																																								-0.00257	-1.78611	-0.000153295	-1.05665	-9.25255e-05	-1.09405	-4.17606e-14	-2.18864	9.22781e-05	-1.09341
																																								-0.00259	-1.78785	-0.000153966	-1.05769	-9.29858e-05	-1.09524	-4.18368e-14	-2.19048	9.29858e-05	-1.09524
																																								-0.00261	-1.78916	-0.000155147	-1.05952	-9.36989e-05	-1.09707	-4.18975e-14	-2.19231	9.34483e-05	-1.09643
																																								-0.00263	-1.7909	-0.000155331	-1.05981	-9.38012e-05	-1.09733	-4.19543e-14	-2.19414	9.35967e-05	-1.09681
																																								-0.00264	-1.79221	-0.000155655	-1.06031	-9.395e-05	-1.09771	-4.20136e-14	-2.19597	9.36989e-05	-1.09707
																																								-0.00266	-1.79396	-0.000156336	-1.06136	-9.44172e-05	-1.0989	-4.20579e-14	-2.1978	9.44172e-05	-1.0989
																																								-0.00267	-1.79526	-0.000157535	-1.06319	-9.51411e-05	-1.10073	-4.21262e-14	-2.19963	9.48867e-05	-1.10009
																																								-0.00269	-1.79701	-0.000157722	-1.06347	-9.5245e-05	-1.10099	-4.21353e-14	-2.20147	9.50373e-05	-1.10047
																																								-0.00271	-1.79832	-0.000158051	-1.06397	-9.53962e-05	-1.10137	-4.219e-14	-2.2033	9.51411e-05	-1.10073
																																								-0.00273	-1.80006	-0.000158743	-1.06502	-9.58707e-05	-1.10256	-4.22155e-14	-2.20513	9.58707e-05	-1.10256
																																								-0.00274	-1.80137	-0.00015996	-1.06685	-9.6606e-05	-1.1044	-4.2232e-14	-2.20696	9.63476e-05	-1.10375
																																								-0.00276	-1.80311	-0.000160151	-1.06714	-9.67115e-05	-1.10466	-4.22594e-14	-2.20879	9.65006e-05	-1.10413
																																								-0.00278	-1.80442	-0.000160485	-1.06763	-9.68651e-05	-1.10504	-4.22636e-14	-2.21062	9.6606e-05	-1.1044
																																								-0.0028	-1.80617	-0.000161187	-1.06868	-9.73471e-05	-1.10623	-4.22898e-14	-2.21245	9.73471e-05	-1.10623
																																								-0.00281	-1.80747	-0.000162423	-1.07051	-9.80938e-05	-1.10806	-4.22863e-14	-2.21429	9.78314e-05	-1.10742
																																								-0.00283	-1.80922	-0.000162617	-1.0708	-9.8201e-05	-1.10832	-4.23049e-14	-2.21612	9.79868e-05	-1.1078
																																								-0.00285	-1.81053	-0.000162956	-1.0713	-9.83569e-05	-1.1087	-4.23128e-14	-2.21795	9.80938e-05	-1.10806
																																								-0.00287	-1.81227	-0.000163669	-1.07234	-9.88463e-05	-1.10989	-4.22809e-14	-2.21978	9.88463e-05	-1.10989
																																								-0.00289	-1.81358	-0.000164925	-1.07418	-9.96045e-05	-1.11172	-4.2273e-14	-2.22161	9.93381e-05	-1.11108
																																								-0.00291	-1.81532	-0.000165121	-1.07446	-9.97133e-05	-1.11198	-4.22661e-14	-2.22344	9.94959e-05	-1.11146
																																								-0.00292	-1.81663	-0.000165466	-1.07496	-9.98716e-05	-1.11236	-4.22558e-14	-2.22527	9.96045e-05	-1.11172
																																								-0.00294	-1.81838	-0.00016619	-1.07601	-0.000100368	-1.11355	-4.22307e-14	-2.22711	0.000100368	-1.11355
																																								-0.00296	-1.81968	-0.000167464	-1.07784	-0.000101138	-1.11538	-4.22036e-14	-2.22894	0.000100868	-1.11474
																																								-0.00298	-1.82143	-0.000167664	-1.07812	-0.000101249	-1.11565	-4.21548e-14	-2.23077	0.000101028	-1.11512
																																								-0.003	-1.82274	-0.000168013	-1.07862	-0.000101409	-1.11603	-4.21375e-14	-2.2326	0.000101138	-1.11538
																																								-0.00302	-1.82448	-0.000168748	-1.07967	-0.000101914	-1.11722	-4.21021e-14	-2.23443	0.000101914	-1.11722
																																								-0.00304	-1.82579	-0.000170042	-1.0815	-0.000102695	-1.11905	-4.2053e-14	-2.23626	0.00010242	-1.11841
																																								-0.00306	-1.82753	-0.000170244	-1.08179	-0.000102807	-1.11931	-4.20058e-14	-2.2381	0.000102583	-1.11879
																																								-0.00308	-1.82884	-0.000170599	-1.08229	-0.00010297	-1.11969	-4.19511e-14	-2.23993	0.000102695	-1.11905
																																								-0.0031	-1.83059	-0.000171346	-1.08333	-0.000103482	-1.12088	-4.18952e-14	-2.24176	0.000103482	-1.12088
																																								-0.00312	-1.83189	-0.00017266	-1.08516	-0.000104276	-1.12271	-4.18318e-14	-2.24359	0.000103997	-1.12207
																																								-0.00314	-1.83364	-0.000172865	-1.08545	-0.00010439	-1.12297	-4.17705e-14	-2.24542	0.000104162	-1.12245
																																								-0.00316	-1.83495	-0.000173226	-1.08595	-0.000104556	-1.12335	-4.17016e-14	-2.24725	0.000104276	-1.12271
																																								-0.00318	-1.83669	-0.000173984	-1.087	-0.000105076	-1.12454	-4.16334e-14	-2.24908	0.000105076	-1.12454
																																								-0.0032	-1.838	-0.000175319	-1.08883	-0.000105882	-1.12637	-4.15551e-14	-2.25092	0.000105599	-1.12573
																																								-0.00322	-1.83974	-0.000175528	-1.08911	-0.000105998	-1.12664	-4.14827e-14	-2.25275	0.000105767	-1.12611
																																								-0.00324	-1.84105	-0.000175894	-1.08961	-0.000106166	-1.12702	-4.14064e-14	-2.25458	0.000105882	-1.12637
																																								-0.00326	-1.8428	-0.000176664	-1.09066	-0.000106694	-1.12821	-4.13189e-14	-2.25641	0.000106694	-1.12821
																																								-0.00328	-1.8441	-0.000178019	-1.09249	-0.000107513	-1.13004	-4.12228e-14	-2.25824	0.000107225	-1.12939
																																								-0.0033	-1.84585	-0.000178231	-1.09278	-0.00010763	-1.1303	-4.11154e-14	-2.26007	0.000107395	-1.12977
																																								-0.00332	-1.84716	-0.000178603	-1.09328	-0.000107801	-1.13068	-4.09981e-14	-2.2619	0.000107513	-1.13004
																																								-0.00334	-1.8489	-0.000179384	-1.09432	-0.000108337	-1.13187	-4.08959e-14	-2.26374	0.000108337	-1.13187
																																								-0.00336	-1.85021	-0.00018076	-1.09615	-0.000109168	-1.1337	-4.07945e-14	-2.26557	0.000108876	-1.13306
																																								-0.00339	-1.85195	-0.000180975	-1.09644	-0.000109287	-1.13396	-4.06908e-14	-2.2674	0.000109049	-1.13344
																																								-0.00341	-1.85326	-0.000181352	-1.09694	-0.000109461	-1.13434	-4.05747e-14	-2.26923	0.000109168	-1.1337
																																								-0.00343	-1.85501	-0.000182146	-1.09799	-0.000110005	-1.13553	-4.04316e-14	-2.27106	0.000110005	-1.13553
																																								-0.00345	-1.85631	-0.000183542	-1.09982	-0.000110848	-1.13736	-4.03024e-14	-2.27289	0.000110552	-1.13672
																																								-0.00347	-1.85806	-0.000183761	-1.1001	-0.000110969	-1.13762	-4.0155e-14	-2.27473	0.000110727	-1.1371
																																								-0.00349	-1.85937	-0.000184144	-1.1006	-0.000111146	-1.138	-4.00288e-14	-2.27656	0.000110848	-1.13736
																																								-0.00352	-1.86111	-0.000184949	-1.10165	-0.000111698	-1.13919	-3.98873e-14	-2.27839	0.000111698	-1.13919
																																								-0.00354	-1.86242	-0.000186368	-1.10348	-0.000112555	-1.14103	-3.97415e-14	-2.28022	0.000112254	-1.14038
																																								-0.00356	-1.86416	-0.00018659	-1.10377	-0.000112678	-1.14129	-3.95726e-14	-2.28205	0.000112432	-1.14076
																																								-0.00358	-1.86547	-0.000186979	-1.10426	-0.000112857	-1.14167	-3.94352e-14	-2.28388	0.000112555	-1.14103
																																								-0.00361	-1.86722	-0.000187797	-1.10531	-0.000113419	-1.14286	-3.92669e-14	-2.28571	0.000113419	-1.14286
																																								-0.00363	-1.86852	-0.000189238	-1.10714	-0.000114289	-1.14469	-3.91038e-14	-2.28755	0.000113983	-1.14405
																																								-0.00366	-1.87027	-0.000189463	-1.10743	-0.000114413	-1.14495	-3.89428e-14	-2.28938	0.000114164	-1.14443
																																								-0.00368	-1.87158	-0.000189859	-1.10793	-0.000114595	-1.14533	-3.87883e-14	-2.29121	0.000114289	-1.14469
																																								-0.0037	-1.87332	-0.00019069	-1.10897	-0.000115165	-1.14652	-3.86195e-14	-2.29304	0.000115165	-1.14652
																																								-0.00372	-1.87463	-0.000192153	-1.11081	-0.000116049	-1.14835	-3.84193e-14	-2.29487	0.000115738	-1.14771
																																								-0.00375	-1.87637	-0.000192381	-1.11109	-0.000116175	-1.14861	-3.82344e-14	-2.2967	0.000115922	-1.14809
																																								-0.00377	-1.87768	-0.000192783	-1.11159	-0.00011636	-1.14899	-3.80391e-14	-2.29853	0.000116049	-1.14835
																																								-0.0038	-1.87943	-0.000193626	-1.11264	-0.000116939	-1.15018	-3.78608e-14	-2.30037	0.000116939	-1.15018
																																								-0.00382	-1.88073	-0.000195111	-1.11447	-0.000117835	-1.15201	-3.76519e-14	-2.3022	0.00011752	-1.15137
																																								-0.00385	-1.88248	-0.000195343	-1.11475	-0.000117964	-1.15228	-3.74733e-14	-2.30403	0.000117707	-1.15175
																																								-0.00387	-1.88379	-0.000195751	-1.11525	-0.000118151	-1.15266	-3.72666e-14	-2.30586	0.000117835	-1.15201
																																								-0.0039	-1.88553	-0.000196607	-1.1163	-0.000118739	-1.15385	-3.70509e-14	-2.30769	0.000118739	-1.15385
																																								-0.00392	-1.88684	-0.000198114	-1.11813	-0.000119649	-1.15568	-3.68302e-14	-2.30952	0.000119329	-1.15504
																																								-0.00395	-1.88858	-0.00019835	-1.11842	-0.00011978	-1.15594	-3.66172e-14	-2.31136	0.000119519	-1.15542
																																								-0.00397	-1.88989	-0.000198764	-1.11892	-0.00011997	-1.15632	-3.63795e-14	-2.31319	0.000119649	-1.15568
																																								-0.004	-1.89164	-0.000199634	-1.11996	-0.000120567	-1.15751	-3.61589e-14	-2.31502	0.000120567	-1.15751
																																								-0.00402	-1.89294	-0.000201165	-1.12179	-0.000121491	-1.15934	-3.58841e-14	-2.31685	0.000121166	-1.1587
																																								-0.00405	-1.89469	-0.000201404	-1.12208	-0.000121624	-1.1596	-3.56761e-14	-2.31868	0.000121359	-1.15908
																																								-0.00407	-1.896	-0.000201825	-1.12258	-0.000121817	-1.15998	-3.54269e-14	-2.32051	0.000121491	-1.15934
																																								-0.0041	-1.89774	-0.000202708	-1.12363	-0.000122423	-1.16117	-3.51754e-14	-2.32234	0.000122423	-1.16117
																																								-0.00412	-1.89905	-0.000204263	-1.12546	-0.000123362	-1.163	-3.49431e-14	-2.32418	0.000123032	-1.16236
																																								-0.00415	-1.90079	-0.000204506	-1.12574	-0.000123497	-1.16327	-3.46766e-14	-2.32601	0.000123228	-1.16274
																																								-0.00417	-1.9021	-0.000204933	-1.12624	-0.000123693	-1.16365	-3.44016e-14	-2.32784	0.000123362	-1.163
																																								-0.0042	-1.90385	-0.00020583	-1.12729	-0.000124309	-1.16484	-3.41552e-14	-2.32967	0.000124309	-1.16484
																																								-0.00423	-1.90515	-0.000207409	-1.12912	-0.000125262	-1.16667	-3.38779e-14	-2.3315	0.000124927	-1.16602
																																								-0.00426	-1.9069	-0.000207656	-1.12941	-0.000125399	-1.16693	-3.35836e-14	-2.33333	0.000125126	-1.16641
																																								-0.00428	-1.90821	-0.000208089	-1.12991	-0.000125598	-1.16731	-3.33145e-14	-2.33516	0.000125262	-1.16667
																																								-0.00431	-1.90995	-0.000208999	-1.13095	-0.000126223	-1.1685	-3.30522e-14	-2.337	0.000126223	-1.1685
																																								-0.00434	-1.91126	-0.000210602	-1.13278	-0.000127191	-1.17033	-3.27373e-14	-2.33883	0.000126851	-1.16969
																																								-0.00437	-1.913	-0.000210853	-1.13307	-0.00012733	-1.17059	-3.24653e-14	-2.34066	0.000127052	-1.17007
																																								-0.00439	-1.91431	-0.000211293	-1.13357	-0.000127532	-1.17097	-3.21437e-14	-2.34249	0.000127191	-1.17033
																																								-0.00442	-1.91606	-0.000212217	-1.13462	-0.000128166	-1.17216	-3.18398e-14	-2.34432	0.000128166	-1.17216
																																								-0.00445	-1.91736	-0.000213844	-1.13645	-0.000129148	-1.17399	-3.157e-14	-2.34615	0.000128803	-1.17335
																																								-0.00448	-1.91911	-0.000214098	-1.13673	-0.000129289	-1.17425	-3.12355e-14	-2.34799	0.000129008	-1.17373
																																								-0.00451	-1.92042	-0.000214545	-1.13723	-0.000129495	-1.17463	-3.09201e-14	-2.34982	0.000129148	-1.17399
																																								-0.00454	-1.92216	-0.000215484	-1.13828	-0.000130139	-1.17582	-3.06092e-14	-2.35165	0.000130139	-1.17582
																																								-0.00456	-1.92347	-0.000217136	-1.14011	-0.000131137	-1.17766	-3.02878e-14	-2.35348	0.000130786	-1.17701
																																								-0.0046	-1.92521	-0.000217395	-1.1404	-0.00013128	-1.17792	-2.99795e-14	-2.35531	0.000130994	-1.17739
																																								-0.00462	-1.92652	-0.000217849	-1.14089	-0.000131489	-1.1783	-2.96117e-14	-2.35714	0.000131137	-1.17766
																																								-0.00465	-1.92827	-0.000218802	-1.14194	-0.000132143	-1.17949	-2.92768e-14	-2.35897	0.000132143	-1.17949
																																								-0.00468	-1.92957	-0.00022048	-1.14377	-0.000133156	-1.18132	-2.89639e-14	-2.36081	0.0001328	-1.18068
																																								-0.00471	-1.93132	-0.000220743	-1.14406	-0.000133302	-1.18158	-2.85931e-14	-2.36264	0.000133011	-1.18106
																																								-0.00474	-1.93263	-0.000221204	-1.14456	-0.000133514	-1.18196	-2.82465e-14	-2.36447	0.000133156	-1.18132
																																								-0.00477	-1.93437	-0.000222172	-1.1456	-0.000134178	-1.18315	-2.78863e-14	-2.3663	0.000134178	-1.18315
																																								-0.0048	-1.93568	-0.000223876	-1.14744	-0.000135207	-1.18498	-2.75556e-14	-2.36813	0.000134845	-1.18434
																																								-0.00484	-1.93742	-0.000224143	-1.14772	-0.000135355	-1.18524	-2.71663e-14	-2.36996	0.00013506	-1.18472
																																								-0.00486	-1.93873	-0.00022461	-1.14822	-0.00013557	-1.18562	-2.68351e-14	-2.37179	0.000135207	-1.18498
																																								-0.0049	-1.94048	-0.000225593	-1.14927	-0.000136244	-1.18681	-2.64628e-14	-2.37363	0.000136244	-1.18681
																																								-0.00492	-1.94178	-0.000227323	-1.1511	-0.000137289	-1.18864	-2.6046e-14	-2.37546	0.000136922	-1.188
																																								-0.00496	-1.94353	-0.000227594	-1.15138	-0.000137439	-1.18891	-2.57184e-14	-2.37729	0.000137139	-1.18838
																																								-0.00499	-1.94484	-0.000228069	-1.15188	-0.000137657	-1.18929	-2.53247e-14	-2.37912	0.000137289	-1.18864
																																								-0.00502	-1.94658	-0.000229066	-1.15293	-0.000138341	-1.19048	-2.49403e-14	-2.38095	0.000138341	-1.19048
																																								-0.00505	-1.94789	-0.000230822	-1.15476	-0.000139402	-1.19231	-2.45504e-14	-2.38278	0.000139029	-1.19167
																																								-0.00509	-1.94963	-0.000231097	-1.15505	-0.000139554	-1.19257	-2.4127e-14	-2.38462	0.00013925	-1.19205
																																								-0.00512	-1.95094	-0.000231579	-1.15555	-0.000139775	-1.19295	-2.3767e-14	-2.38645	0.000139402	-1.19231
																																								-0.00515	-1.95269	-0.000232592	-1.15659	-0.000140471	-1.19414	-2.33662e-14	-2.38828	0.000140471	-1.19414
																																								-0.00518	-1.95399	-0.000234376	-1.15842	-0.000141548	-1.19597	-2.29592e-14	-2.39011	0.00014117	-1.19533
																																								-0.00522	-1.95574	-0.000234655	-1.15871	-0.000141703	-1.19623	-2.25103e-14	-2.39194	0.000141394	-1.19571
																																								-0.00525	-1.95705	-0.000235145	-1.15921	-0.000141928	-1.19661	-2.20772e-14	-2.39377	0.000141548	-1.19597
																																								-0.00529	-1.95879	-0.000236174	-1.16026	-0.000142634	-1.1978	-2.16914e-14	-2.3956	0.000142634	-1.1978
																																								-0.00531	-1.9601	-0.000237986	-1.16209	-0.000143728	-1.19963	-2.12831e-14	-2.39744	0.000143343	-1.19899
																																								-0.00535	-1.96184	-0.000238269	-1.16237	-0.000143885	-1.1999	-2.08573e-14	-2.39927	0.000143571	-1.19937
																																								-0.00538	-1.96315	-0.000238766	-1.16287	-0.000144113	-1.20028	-2.04039e-14	-2.4011	0.000143728	-1.19963
																																								-0.00542	-1.9649	-0.000239811	-1.16392	-0.00014483	-1.20147	-1.99915e-14	-2.40293	0.00014483	-1.20147
																																								-0.00545	-1.9662	-0.000241651	-1.16575	-0.000145941	-1.2033	-1.95181e-14	-2.40476	0.000145551	-1.20265
																																								-0.00549	-1.96795	-0.000241938	-1.16604	-0.000146101	-1.20356	-1.90867e-14	-2.40659	0.000145782	-1.20304
																																								-0.00552	-1.96926	-0.000242443	-1.16654	-0.000146333	-1.20394	-1.86411e-14	-2.40842	0.000145941	-1.2033
																																								-0.00556	-1.971	-0.000243504	-1.16758	-0.000147061	-1.20513	-1.82065e-14	-2.41026	0.000147061	-1.20513
																																								-0.00559	-1.97231	-0.000245372	-1.16941	-0.000148188	-1.20696	-1.77377e-14	-2.41209	0.000147792	-1.20632
																																								-0.00563	-1.97405	-0.000245664	-1.1697	-0.00014835	-1.20722	-1.7248e-14	-2.41392	0.000148027	-1.2067
																																								-0.00566	-1.97536	-0.000246176	-1.1702	-0.000148585	-1.2076	-1.68184e-14	-2.41575	0.000148188	-1.20696
																																								-0.00571	-1.97711	-0.000247253	-1.17125	-0.000149324	-1.20879	-1.63243e-14	-2.41758	0.000149324	-1.20879
																																								-0.00574	-1.97841	-0.000249148	-1.17308	-0.000150469	-1.21062	-1.58586e-14	-2.41941	0.000150067	-1.20998
																																								-0.00578	-1.98016	-0.000249445	-1.17336	-0.000150633	-1.21088	-1.53756e-14	-2.42125	0.000150305	-1.21036
																																								-0.00581	-1.98147	-0.000249965	-1.17386	-0.000150872	-1.21126	-1.48625e-14	-2.42308	0.000150469	-1.21062
																																								-0.00585	-1.98321	-0.000251059	-1.17491	-0.000151623	-1.21245	-1.43789e-14	-2.42491	0.000151623	-1.21245
																																								-0.00588	-1.98452	-0.000252984	-1.17674	-0.000152786	-1.21429	-1.39014e-14	-2.42674	0.000152377	-1.21364
																																								-0.00593	-1.98626	-0.000253286	-1.17703	-0.000152952	-1.21455	-1.34709e-14	-2.42857	0.000152619	-1.21402
																																								-0.00596	-1.98757	-0.000253814	-1.17752	-0.000153195	-1.21493	-1.29499e-14	-2.4304	0.000152786	-1.21429
																																								-0.006	-1.98932	-0.000254925	-1.17857	-0.000153957	-1.21612	-1.24029e-14	-2.43223	0.000153957	-1.21612
																																								-0.00604	-1.99062	-0.00025688	-1.1804	-0.000155138	-1.21795	-1.18989e-14	-2.43407	0.000154723	-1.21731
																																								-0.00608	-1.99237	-0.000257186	-1.18069	-0.000155308	-1.21821	-1.13966e-14	-2.4359	0.000154969	-1.21769
																																								-0.00611	-1.99368	-0.000257723	-1.18119	-0.000155554	-1.21859	-1.0862e-14	-2.43773	0.000155138	-1.21795
																																								-0.00616	-1.99542	-0.000258851	-1.18223	-0.000156328	-1.21978	-1.02872e-14	-2.43956	0.000156328	-1.21978
																																								-0.00619	-1.99673	-0.000260837	-1.18407	-0.000157527	-1.22161	-9.81261e-15	-2.44139	0.000157106	-1.22097
																																								-0.00624	-1.99847	-0.000261147	-1.18435	-0.000157699	-1.22187	-9.32987e-15	-2.44322	0.000157356	-1.22135
																																								-0.00627	-1.99978	-0.000261692	-1.18485	-0.00015795	-1.22225	-8.8091e-15	-2.44505	0.000157527	-1.22161
																																								-0.00632	-2.00153	-0.000262837	-1.1859	-0.000158735	-1.22344	-8.25231e-15	-2.44689	0.000158735	-1.22344
																																								-0.00635	-2.00283	-0.000264853	-1.18773	-0.000159953	-1.22527	-7.6973e-15	-2.44872	0.000159525	-1.22463
																																								-0.0064	-2.00458	-0.000265168	-1.18801	-0.000160127	-1.22554	-7.16342e-15	-2.45055	0.000159778	-1.22501
																																								-0.00643	-2.00589	-0.000265721	-1.18851	-0.000160381	-1.22592	-6.67045e-15	-2.45238	0.000159953	-1.22527
																																								-0.00648	-2.00763	-0.000266883	-1.18956	-0.000161179	-1.22711	-6.14968e-15	-2.45421	0.000161179	-1.22711
																																								-0.00651	-2.00894	-0.000268929	-1.19139	-0.000162414	-1.22894	-5.57911e-15	-2.45604	0.00016198	-1.2283
																																								-0.00656	-2.01068	-0.000269249	-1.19168	-0.000162592	-1.2292	-5.00464e-15	-2.45788	0.000162237	-1.22868
																																								-0.0066	-2.01199	-0.000269811	-1.19218	-0.00016285	-1.22958	-4.43554e-15	-2.45971	0.000162414	-1.22894
																																								-0.00665	-2.01374	-0.000270991	-1.19322	-0.00016366	-1.23077	-3.91034e-15	-2.46154	0.00016366	-1.23077
																																								-0.00668	-2.01504	-0.00027307	-1.19505	-0.000164915	-1.2326	-3.30561e-15	-2.46337	0.000164474	-1.23196
																																								-0.00673	-2.01679	-0.000273395	-1.19534	-0.000165095	-1.23286	-2.7477e-15	-2.4652	0.000164735	-1.23234
																																								-0.00677	-2.0181	-0.000273966	-1.19584	-0.000165357	-1.23324	-2.1784e-15	-2.46703	0.000164915	-1.2326
																																								-0.00682	-2.01984	-0.000275164	-1.19689	-0.00016618	-1.23443	-1.6132e-15	-2.46886	0.00016618	-1.23443
																																								-0.00685	-2.02115	-0.000277275	-1.19872	-0.000167454	-1.23626	-1.04227e-15	-2.4707	0.000167007	-1.23562
																																								-0.0069	-2.02289	-0.000277605	-1.199	-0.000167637	-1.23653	-4.42146e-16	-2.47253	0.000167272	-1.236
																																								-0.00694	-2.0242	-0.000278185	-1.1995	-0.000167903	-1.23691	1.57683e-16	-2.47436	0.000167454	-1.23626
																																								-0.00699	-2.02595	-0.000279402	-1.20055	-0.000168739	-1.2381	7.75767e-16	-2.47619	0.000168739	-1.2381
																																								-0.00703	-2.02725	-0.000281545	-1.20238	-0.000170033	-1.23993	1.34927e-15	-2.47802	0.000169578	-1.23928
																																								-0.00708	-2.029	-0.000281881	-1.20267	-0.000170219	-1.24019	1.90288e-15	-2.47985	0.000169848	-1.23967
																																								-0.00712	-2.03031	-0.000282469	-1.20317	-0.000170489	-1.24057	2.54463e-15	-2.48168	0.000170033	-1.23993
																																								-0.00717	-2.03205	-0.000283705	-1.20421	-0.000171337	-1.24176	3.17864e-15	-2.48352	0.000171337	-1.24176
																																								-0.00721	-2.03336	-0.00028588	-1.20604	-0.000172651	-1.24359	3.81938e-15	-2.48535	0.000172189	-1.24295
																																								-0.00726	-2.0351	-0.000286221	-1.20633	-0.000172839	-1.24385	4.39598e-15	-2.48718	0.000172462	-1.24333
																																								-0.0073	-2.03641	-0.000286818	-1.20683	-0.000173113	-1.24423	4.97167e-15	-2.48901	0.000172651	-1.24359
																																								-0.00736	-2.03816	-0.000288072	-1.20788	-0.000173974	-1.24542	5.64795e-15	-2.49084	0.000173974	-1.24542
																																								-0.0074	-2.03946	-0.00029028	-1.20971	-0.000175308	-1.24725	6.23624e-15	-2.49267	0.000174839	-1.24661
																																								-0.00745	-2.04121	-0.000290626	-1.20999	-0.000175499	-1.24751	6.86887e-15	-2.49451	0.000175117	-1.24699
																																								-0.00749	-2.04252	-0.000291232	-1.21049	-0.000175778	-1.24789	7.50473e-15	-2.49634	0.000175308	-1.24725
																																								-0.00755	-2.04426	-0.000292506	-1.21154	-0.000176652	-1.24908	8.14381e-15	-2.49817	0.000176652	-1.24908
																																								-0.00759	-2.04557	-0.00029475	-1.21337	-0.000178007	-1.25092	8.78611e-15	-2.5	0.000177531	-1.25027
																																								-0.00764	-2.04731	-0.000295101	-1.21366	-0.000178201	-1.25118	9.39393e-15	-2.50183	0.000177813	-1.25065
																																								-0.00768	-2.04862	-0.000295716	-1.21415	-0.000178484	-1.25156	1.00614e-14	-2.50366	0.000178007	-1.25092
																																								-0.00774	-2.05037	-0.00029701	-1.2152	-0.000179372	-1.25275	1.07228e-14	-2.50549	0.000179372	-1.25275
																																								-0.00778	-2.05167	-0.000299289	-1.21703	-0.000180748	-1.25458	1.13538e-14	-2.50733	0.000180264	-1.25394
																																								-0.00784	-2.05342	-0.000299645	-1.21732	-0.000180945	-1.25484	1.20382e-14	-2.50916	0.000180551	-1.25432
																																								-0.00788	-2.05473	-0.000300271	-1.21782	-0.000181233	-1.25522	1.26838e-14	-2.51099	0.000180748	-1.25458
																																								-0.00794	-2.05647	-0.000301585	-1.21886	-0.000182134	-1.25641	1.33448e-14	-2.51282	0.000182134	-1.25641
																																								-0.00798	-2.05778	-0.000303898	-1.2207	-0.000183531	-1.25824	1.40293e-14	-2.51465	0.00018304	-1.2576
																																								-0.00804	-2.05952	-0.00030426	-1.22098	-0.000183731	-1.2585	1.46978e-14	-2.51648	0.000183331	-1.25798
																																								-0.00809	-2.06083	-0.000304895	-1.22148	-0.000184023	-1.25888	1.538e-14	-2.51832	0.000183531	-1.25824
																																								-0.00814	-2.06258	-0.000306229	-1.22253	-0.000184938	-1.26007	1.60254e-14	-2.52015	0.000184938	-1.26007
																																								-0.00819	-2.06388	-0.000308577	-1.22436	-0.000186356	-1.2619	1.67253e-14	-2.52198	0.000185858	-1.26126
																																								-0.00825	-2.06563	-0.000308944	-1.22464	-0.00018656	-1.26217	1.74033e-14	-2.52381	0.000186153	-1.26164
																																								-0.00829	-2.06694	-0.000309589	-1.22514	-0.000186856	-1.26255	1.80667e-14	-2.52564	0.000186356	-1.2619
																																								-0.00835	-2.06868	-0.000310943	-1.22619	-0.000187785	-1.26374	1.87691e-14	-2.52747	0.000187785	-1.26374
																																								-0.0084	-2.06999	-0.000313326	-1.22802	-0.000189224	-1.26557	1.95625e-14	-2.5293	0.000188719	-1.26493
																																								-0.00846	-2.07173	-0.000313699	-1.22831	-0.000189431	-1.26583	2.01777e-14	-2.53114	0.000189018	-1.26531
																																								-0.00851	-2.07304	-0.000314354	-1.22881	-0.000189732	-1.26621	2.08488e-14	-2.53297	0.000189224	-1.26557
																																								-0.00857	-2.07479	-0.000315729	-1.22985	-0.000190675	-1.2674	2.15553e-14	-2.5348	0.000190675	-1.2674
																																								-0.00862	-2.07609	-0.00031815	-1.23168	-0.000192138	-1.26923	2.22761e-14	-2.53663	0.000191624	-1.26859
																																								-0.00868	-2.07784	-0.000318529	-1.23197	-0.000192347	-1.26949	2.29566e-14	-2.53846	0.000191928	-1.26897
																																								-0.00873	-2.07915	-0.000319194	-1.23247	-0.000192653	-1.26987	2.36899e-14	-2.54029	0.000192138	-1.26923
																																								-0.00879	-2.08089	-0.000320591	-1.23352	-0.000193611	-1.27106	2.4399e-14	-2.54212	0.000193611	-1.27106
																																								-0.00884	-2.0822	-0.00032305	-1.23535	-0.000195096	-1.27289	2.51142e-14	-2.54396	0.000194574	-1.27225
																																								-0.0089	-2.08394	-0.000323434	-1.23563	-0.000195309	-1.27316	2.5808e-14	-2.54579	0.000194883	-1.27263
																																								-0.00895	-2.08525	-0.000324109	-1.23613	-0.000195619	-1.27354	2.64947e-14	-2.54762	0.000195096	-1.27289
																																								-0.00902	-2.087	-0.000325528	-1.23718	-0.000196592	-1.27473	2.72501e-14	-2.54945	0.000196592	-1.27473
																																								-0.00907	-2.0883	-0.000328025	-1.23901	-0.0001981	-1.27656	2.80047e-14	-2.55128	0.00019757	-1.27591
																																								-0.00913	-2.09005	-0.000328415	-1.2393	-0.000198317	-1.27682	2.86446e-14	-2.55311	0.000197884	-1.2763
																																								-0.00918	-2.09136	-0.0003291	-1.2398	-0.000198631	-1.2772	2.9411e-14	-2.55495	0.0001981	-1.27656
																																								-0.00925	-2.0931	-0.00033054	-1.24084	-0.000199619	-1.27839	3.01007e-14	-2.55678	0.000199619	-1.27839
																																								-0.0093	-2.09441	-0.000333075	-1.24267	-0.00020115	-1.28022	3.08319e-14	-2.55861	0.000200612	-1.27958
																																								-0.00937	-2.09615	-0.000333472	-1.24296	-0.000201369	-1.28048	3.16262e-14	-2.56044	0.00020093	-1.27996
																																								-0.00942	-2.09746	-0.000334167	-1.24346	-0.000201689	-1.28086	3.2299e-14	-2.56227	0.00020115	-1.28022
																																								-0.00949	-2.09921	-0.000335629	-1.24451	-0.000202692	-1.28205	3.31161e-14	-2.5641	0.000202692	-1.28205
																																								-0.00954	-2.10051	-0.000338201	-1.24634	-0.000204245	-1.28388	3.3786e-14	-2.56593	0.000203699	-1.28324
																																								-0.00961	-2.10226	-0.000338604	-1.24662	-0.000204468	-1.28414	3.46302e-14	-2.56777	0.000204023	-1.28362
																																								-0.00966	-2.10357	-0.00033931	-1.24712	-0.000204793	-1.28452	3.53281e-14	-2.5696	0.000204245	-1.28388
																																								-0.00973	-2.10531	-0.000340795	-1.24817	-0.000205811	-1.28571	3.61531e-14	-2.57143	0.000205811	-1.28571
																																								-0.00978	-2.10662	-0.000343408	-1.25	-0.00020739	-1.28755	3.68544e-14	-2.57326	0.000206835	-1.2869
																																								-0.00986	-2.10836	-0.000343817	-1.25029	-0.000207616	-1.28781	3.76976e-14	-2.57509	0.000207163	-1.28728
																																								-0.00991	-2.10967	-0.000344534	-1.25078	-0.000207946	-1.28819	3.84411e-14	-2.57692	0.00020739	-1.28755
																																								-0.00998	-2.11142	-0.000346042	-1.25183	-0.00020898	-1.28938	3.92448e-14	-2.57875	0.00020898	-1.28938
																																								-0.01004	-2.11272	-0.000348696	-1.25366	-0.000210583	-1.29121	3.9976e-14	-2.58059	0.00021002	-1.29057
																																								-0.01011	-2.11447	-0.000349112	-1.25395	-0.000210813	-1.29147	4.07498e-14	-2.58242	0.000210353	-1.29095
																																								-0.01016	-2.11578	-0.00034984	-1.25445	-0.000211148	-1.29185	4.15923e-14	-2.58425	0.000210583	-1.29121
																																								-0.01024	-2.11752	-0.000351371	-1.25549	-0.000212198	-1.29304	4.22827e-14	-2.58608	0.000212198	-1.29304
																																								-0.01029	-2.11883	-0.000354066	-1.25733	-0.000213825	-1.29487	4.31053e-14	-2.58791	0.000213254	-1.29423
																																								-0.01037	-2.12057	-0.000354488	-1.25761	-0.000214059	-1.29513	4.37869e-14	-2.58974	0.000213592	-1.29461
																																								-0.01043	-2.12188	-0.000355227	-1.25811	-0.000214399	-1.29551	4.45808e-14	-2.59158	0.000213825	-1.29487
																																								-0.0105	-2.12363	-0.000356782	-1.25916	-0.000215465	-1.2967	4.53985e-14	-2.59341	0.000215465	-1.2967
																																								-0.01056	-2.12493	-0.000359517	-1.26099	-0.000217117	-1.29853	4.62189e-14	-2.59524	0.000216537	-1.29789
																																								-0.01064	-2.12668	-0.000359945	-1.26127	-0.000217354	-1.2988	4.69474e-14	-2.59707	0.00021688	-1.29827
																																								-0.01069	-2.12799	-0.000360696	-1.26177	-0.000217699	-1.29918	4.77834e-14	-2.5989	0.000217117	-1.29853
																																								-0.01077	-2.12973	-0.000362274	-1.26282	-0.000218781	-1.30037	4.85503e-14	-2.60073	0.000218781	-1.30037
																																								-0.01083	-2.13104	-0.000365051	-1.26465	-0.000220458	-1.3022	4.94504e-14	-2.60256	0.000219869	-1.30156
																																								-0.01091	-2.13278	-0.000365485	-1.26494	-0.000220699	-1.30246	5.00606e-14	-2.6044	0.000220218	-1.30194
																																								-0.01097	-2.13409	-0.000366247	-1.26544	-0.000221049	-1.30284	5.09647e-14	-2.60623	0.000220458	-1.3022
																																								-0.01105	-2.13584	-0.00036785	-1.26648	-0.000222148	-1.30403	5.17428e-14	-2.60806	0.000222148	-1.30403
																																								-0.01111	-2.13714	-0.000370671	-1.26832	-0.000223852	-1.30586	5.26065e-14	-2.60989	0.000223253	-1.30522
																																								-0.01119	-2.13889	-0.000371112	-1.2686	-0.000224096	-1.30612	5.3391e-14	-2.61172	0.000223608	-1.3056
																																								-0.01125	-2.1402	-0.000371886	-1.2691	-0.000224452	-1.3065	5.42438e-14	-2.61355	0.000223852	-1.30586
																																								-0.01133	-2.14194	-0.000373514	-1.27015	-0.000225569	-1.30769	5.50259e-14	-2.61538	0.000225569	-1.30769
																																								-0.0114	-2.14325	-0.000376378	-1.27198	-0.000227299	-1.30952	5.58368e-14	-2.61722	0.000226691	-1.30888
																																								-0.01148	-2.14499	-0.000376827	-1.27226	-0.000227547	-1.30979	5.65667e-14	-2.61905	0.000227051	-1.30926
																																								-0.01154	-2.1463	-0.000377613	-1.27276	-0.000227908	-1.31017	5.74109e-14	-2.62088	0.000227299	-1.30952
																																								-0.01163	-2.14805	-0.000379265	-1.27381	-0.000229042	-1.31136	5.82376e-14	-2.62271	0.000229042	-1.31136
																																								-0.01169	-2.14935	-0.000382174	-1.27564	-0.000230798	-1.31319	5.91044e-14	-2.62454	0.000230181	-1.31254
																																								-0.01178	-2.1511	-0.000382629	-1.27593	-0.00023105	-1.31345	5.99188e-14	-2.62637	0.000230547	-1.31293
																																								-0.01184	-2.15241	-0.000383428	-1.27643	-0.000231417	-1.31383	6.07594e-14	-2.62821	0.000230798	-1.31319
																																								-0.01193	-2.15415	-0.000385105	-1.27747	-0.000232568	-1.31502	6.14821e-14	-2.63004	0.000232568	-1.31502
																																								-0.01199	-2.15546	-0.000388058	-1.2793	-0.000234351	-1.31685	6.24033e-14	-2.63187	0.000233725	-1.31621
																																								-0.01208	-2.1572	-0.00038852	-1.27959	-0.000234607	-1.31711	6.31743e-14	-2.6337	0.000234096	-1.31659
																																								-0.01214	-2.15851	-0.000389331	-1.28009	-0.000234979	-1.31749	6.39715e-14	-2.63553	0.000234351	-1.31685
																																								-0.01223	-2.16026	-0.000391033	-1.28114	-0.000236147	-1.31868	6.48577e-14	-2.63736	0.000236147	-1.31868
																																								-0.0123	-2.16156	-0.000394031	-1.28297	-0.000237957	-1.32051	6.56414e-14	-2.63919	0.000237321	-1.31987
																																								-0.01239	-2.16331	-0.0003945	-1.28325	-0.000238217	-1.32077	6.64213e-14	-2.64103	0.000237698	-1.32025
																																								-0.01246	-2.16462	-0.000395322	-1.28375	-0.000238595	-1.32115	6.73258e-14	-2.64286	0.000237957	-1.32051
																																								-0.01255	-2.16636	-0.000397052	-1.2848	-0.000239782	-1.32234	6.82195e-14	-2.64469	0.000239782	-1.32234
																																								-0.01262	-2.16767	-0.000400096	-1.28663	-0.00024162	-1.32418	6.90893e-14	-2.64652	0.000240974	-1.32353
																																								-0.01271	-2.16941	-0.000400573	-1.28692	-0.000241884	-1.32444	6.99102e-14	-2.64835	0.000241357	-1.32391
																																								-0.01278	-2.17072	-0.000401409	-1.28741	-0.000242268	-1.32482	7.07973e-14	-2.65018	0.00024162	-1.32418
																																								-0.01287	-2.17247	-0.000403165	-1.28846	-0.000243473	-1.32601	7.16197e-14	-2.65201	0.000243473	-1.32601
																																								-0.01294	-2.17377	-0.000406257	-1.29029	-0.000245341	-1.32784	7.24847e-14	-2.65385	0.000244684	-1.3272
																																								-0.01304	-2.17552	-0.000406741	-1.29058	-0.000245608	-1.3281	7.33364e-14	-2.65568	0.000245073	-1.32758
																																								-0.01311	-2.17683	-0.00040759	-1.29108	-0.000245998	-1.32848	7.43259e-14	-2.65751	0.000245341	-1.32784
																																								-0.0132	-2.17857	-0.000409373	-1.29212	-0.000247222	-1.32967	7.50295e-14	-2.65934	0.000247222	-1.32967
																																								-0.01327	-2.17988	-0.000412513	-1.29396	-0.000249118	-1.3315	7.58973e-14	-2.66117	0.000248452	-1.33086
																																								-0.01337	-2.18162	-0.000413004	-1.29424	-0.00024939	-1.33176	7.66754e-14	-2.663	0.000248846	-1.33124
																																								-0.01344	-2.18293	-0.000413866	-1.29474	-0.000249786	-1.33214	7.76027e-14	-2.66484	0.000249118	-1.3315
																																								-0.01354	-2.18468	-0.000415677	-1.29579	-0.000251028	-1.33333	7.84211e-14	-2.66667	0.000251028	-1.33333
																																								-0.01362	-2.18598	-0.000418864	-1.29762	-0.000252953	-1.33516	7.93069e-14	-2.6685	0.000252276	-1.33452
																																								-0.01372	-2.18773	-0.000419363	-1.2979	-0.000253229	-1.33543	8.01571e-14	-2.67033	0.000252677	-1.3349
																																								-0.01379	-2.18904	-0.000420237	-1.2984	-0.00025363	-1.33581	8.10427e-14	-2.67216	0.000252953	-1.33516
																																								-0.01389	-2.19078	-0.000422075	-1.29945	-0.000254891	-1.337	8.18764e-14	-2.67399	0.000254891	-1.337
																																								-0.01397	-2.19209	-0.00042531	-1.30128	-0.000256845	-1.33883	8.26643e-14	-2.67582	0.000256158	-1.33819
																																								-0.01407	-2.19383	-0.000425816	-1.30157	-0.000257125	-1.33909	8.36086e-14	-2.67766	0.000256565	-1.33857
																																								-0.01415	-2.19514	-0.000426705	-1.30207	-0.000257533	-1.33947	8.44226e-14	-2.67949	0.000256845	-1.33883
																																								-0.01425	-2.19689	-0.000428571	-1.30311	-0.000258814	-1.34066	8.52801e-14	-2.68132	0.000258814	-1.34066
																																								-0.01433	-2.19819	-0.000431858	-1.30495	-0.000260799	-1.34249	8.62724e-14	-2.68315	0.000260101	-1.34185
																																								-0.01443	-2.19994	-0.000432372	-1.30523	-0.000261083	-1.34275	8.70561e-14	-2.68498	0.000260514	-1.34223
																																								-0.01451	-2.20125	-0.000433274	-1.30573	-0.000261498	-1.34313	8.79807e-14	-2.68681	0.000260799	-1.34249
																																								-0.01462	-2.20299	-0.00043517	-1.30678	-0.000262798	-1.34432	8.87064e-14	-2.68864	0.000262798	-1.34432
																																								-0.0147	-2.2043	-0.000438507	-1.30861	-0.000264814	-1.34615	8.96626e-14	-2.69048	0.000264106	-1.34551
																																								-0.0148	-2.20604	-0.000439029	-1.30889	-0.000265103	-1.34642	9.05278e-14	-2.69231	0.000264525	-1.34589
																																								-0.01488	-2.20735	-0.000439946	-1.30939	-0.000265524	-1.3468	9.16274e-14	-2.69414	0.000264814	-1.34615
																																								-0.01499	-2.2091	-0.000441871	-1.31044	-0.000266845	-1.34799	9.23791e-14	-2.69597	0.000266845	-1.34799
																																								-0.01507	-2.2104	-0.00044526	-1.31227	-0.000268891	-1.34982	9.32215e-14	-2.6978	0.000268172	-1.34917
																																								-0.01518	-2.21215	-0.00044579	-1.31256	-0.000269185	-1.35008	9.40812e-14	-2.69963	0.000268598	-1.34956
																																								-0.01527	-2.21346	-0.00044672	-1.31306	-0.000269612	-1.35046	9.4899e-14	-2.70147	0.000268891	-1.34982
																																								-0.01538	-2.2152	-0.000448674	-1.3141	-0.000270953	-1.35165	9.58094e-14	-2.7033	0.000270953	-1.35165
																																								-0.01546	-2.21651	-0.000452114	-1.31593	-0.00027303	-1.35348	9.67197e-14	-2.70513	0.0002723	-1.35284
																																								-0.01557	-2.21825	-0.000452652	-1.31622	-0.000273328	-1.35374	9.75778e-14	-2.70696	0.000272732	-1.35322
																																								-0.01566	-2.21956	-0.000453596	-1.31672	-0.000273761	-1.35412	9.84899e-14	-2.70879	0.00027303	-1.35348
																																								-0.01577	-2.22131	-0.00045558	-1.31777	-0.000275122	-1.35531	9.9312e-14	-2.71062	0.000275122	-1.35531
																																								-0.01586	-2.22261	-0.000459072	-1.3196	-0.000277231	-1.35714	1.00228e-13	-2.71245	0.00027649	-1.3565
																																								-0.01598	-2.22436	-0.000459618	-1.31988	-0.000277534	-1.3574	1.01119e-13	-2.71429	0.000276929	-1.35688
																																								-0.01606	-2.22567	-0.000460577	-1.32038	-0.000277974	-1.35778	1.02015e-13	-2.71612	0.000277231	-1.35714
																																								-0.01618	-2.22741	-0.000462592	-1.32143	-0.000279356	-1.35897	1.02935e-13	-2.71795	0.000279356	-1.35897
																																								-0.01627	-2.22872	-0.000466139	-1.32326	-0.000281498	-1.36081	1.0385e-13	-2.71978	0.000280746	-1.36016
																																								-0.01639	-2.23046	-0.000466694	-1.32355	-0.000281806	-1.36107	1.0486e-13	-2.72161	0.000281191	-1.36054
																																								-0.01648	-2.23177	-0.000467668	-1.32405	-0.000282253	-1.36145	1.05649e-13	-2.72344	0.000281498	-1.36081
																																								-0.0166	-2.23352	-0.000469714	-1.32509	-0.000283657	-1.36264	1.06579e-13	-2.72527	0.000283657	-1.36264
																																								-0.01669	-2.23482	-0.000473316	-1.32692	-0.000285832	-1.36447	1.0746e-13	-2.72711	0.000285068	-1.36383
																																								-0.01681	-2.23657	-0.00047388	-1.32721	-0.000286144	-1.36473	1.08291e-13	-2.72894	0.00028552	-1.36421
																																								-0.0169	-2.23788	-0.000474869	-1.32771	-0.000286599	-1.36511	1.09244e-13	-2.73077	0.000285832	-1.36447
																																								-0.01702	-2.23962	-0.000476946	-1.32875	-0.000288024	-1.3663	1.10252e-13	-2.7326	0.000288024	-1.3663
																																								-0.01712	-2.24093	-0.000480604	-1.33059	-0.000290233	-1.36813	1.11005e-13	-2.73443	0.000289457	-1.36749
																																								-0.01724	-2.24267	-0.000481176	-1.33087	-0.00029055	-1.36839	1.11991e-13	-2.73626	0.000289916	-1.36787
																																								-0.01734	-2.24398	-0.00048218	-1.33137	-0.000291011	-1.36877	1.12841e-13	-2.7381	0.000290233	-1.36813
																																								-0.01746	-2.24573	-0.00048429	-1.33242	-0.000292458	-1.36996	1.13799e-13	-2.73993	0.000292458	-1.36996
																																								-0.01756	-2.24703	-0.000488003	-1.33425	-0.0002947	-1.37179	1.14631e-13	-2.74176	0.000293912	-1.37115
																																								-0.01769	-2.24878	-0.000488584	-1.33453	-0.000295022	-1.37206	1.15371e-13	-2.74359	0.000294379	-1.37153
																																								-0.01778	-2.25009	-0.000489603	-1.33503	-0.00029549	-1.37244	1.16416e-13	-2.74542	0.0002947	-1.37179
																																								-0.01791	-2.25183	-0.000491744	-1.33608	-0.000296958	-1.37363	1.17354e-13	-2.74725	0.000296958	-1.37363
																																								-0.01801	-2.25314	-0.000495513	-1.33791	-0.000299234	-1.37546	1.18068e-13	-2.74908	0.000298435	-1.37482
																																								-0.01814	-2.25488	-0.000496102	-1.3382	-0.000299561	-1.37572	1.19068e-13	-2.75092	0.000298908	-1.3752
																																								-0.01824	-2.25619	-0.000497137	-1.3387	-0.000300036	-1.3761	1.19902e-13	-2.75275	0.000299234	-1.37546
																																								-0.01837	-2.25794	-0.000499312	-1.33974	-0.000301528	-1.37729	1.20784e-13	-2.75458	0.000301528	-1.37729
																																								-0.01847	-2.25924	-0.00050314	-1.34158	-0.00030384	-1.37912	1.2162e-13	-2.75641	0.000303028	-1.37848
																																								-0.01861	-2.26099	-0.000503739	-1.34186	-0.000304172	-1.37938	1.22633e-13	-2.75824	0.000303509	-1.37886
																																								-0.01871	-2.2623	-0.00050479	-1.34236	-0.000304655	-1.37976	1.23414e-13	-2.76007	0.00030384	-1.37912
																																								-0.01885	-2.26404	-0.000506999	-1.34341	-0.00030617	-1.38095	1.24384e-13	-2.7619	0.00030617	-1.38095
																																								-0.01895	-2.26535	-0.000510887	-1.34524	-0.000308518	-1.38278	1.25242e-13	-2.76374	0.000307693	-1.38214
																																								-0.01909	-2.26709	-0.000511495	-1.34552	-0.000308855	-1.38305	1.26203e-13	-2.76557	0.000308181	-1.38252
																																								-0.01919	-2.2684	-0.000512563	-1.34602	-0.000309345	-1.38343	1.26897e-13	-2.7674	0.000308518	-1.38278
																																								-0.01933	-2.27015	-0.000514805	-1.34707	-0.000310884	-1.38462	1.27834e-13	-2.76923	0.000310884	-1.38462
																																								-0.01944	-2.27145	-0.000518753	-1.3489	-0.000313268	-1.38645	1.28776e-13	-2.77106	0.00031243	-1.3858
																																								-0.01958	-2.2732	-0.000519371	-1.34919	-0.00031361	-1.38671	1.29659e-13	-2.77289	0.000312926	-1.38619
																																								-0.01968	-2.27451	-0.000520455	-1.34969	-0.000314107	-1.38709	1.3068e-13	-2.77473	0.000313268	-1.38645
																																								-0.01983	-2.27625	-0.000522731	-1.35073	-0.000315669	-1.38828	1.31317e-13	-2.77656	0.000315669	-1.38828
																																								-0.01994	-2.27756	-0.000526739	-1.35256	-0.000318089	-1.39011	1.32337e-13	-2.77839	0.000317239	-1.38947
																																								-0.02008	-2.2793	-0.000527366	-1.35285	-0.000318436	-1.39037	1.3328e-13	-2.78022	0.000317742	-1.38985
																																								-0.02019	-2.28061	-0.000528466	-1.35335	-0.000318941	-1.39075	1.34148e-13	-2.78205	0.000318089	-1.39011
																																								-0.02034	-2.28236	-0.000530777	-1.3544	-0.000320527	-1.39194	1.34912e-13	-2.78388	0.000320527	-1.39194
																																								-0.02045	-2.28366	-0.000534845	-1.35623	-0.000322983	-1.39377	1.36003e-13	-2.78571	0.00032212	-1.39313
																																								-0.0206	-2.28541	-0.000535481	-1.35651	-0.000323336	-1.39403	1.36826e-13	-2.78755	0.000322631	-1.39351
																																								-0.02071	-2.28672	-0.000536598	-1.35701	-0.000323849	-1.39441	1.37664e-13	-2.78938	0.000322983	-1.39377
																																								-0.02086	-2.28846	-0.000538945	-1.35806	-0.000325459	-1.3956	1.38421e-13	-2.79121	0.000325459	-1.3956
																																								-0.02098	-2.28977	-0.000543077	-1.35989	-0.000327955	-1.39744	1.3941e-13	-2.79304	0.000327078	-1.39679
																																								-0.02113	-2.29151	-0.000543724	-1.36018	-0.000328313	-1.3977	1.4028e-13	-2.79487	0.000327597	-1.39717
																																								-0.02124	-2.29282	-0.000544858	-1.36068	-0.000328834	-1.39808	1.41198e-13	-2.7967	0.000327955	-1.39744
																																								-0.0214	-2.29457	-0.000547242	-1.36172	-0.000330469	-1.39927	1.41919e-13	-2.79853	0.000330469	-1.39927
																																								-0.02152	-2.29587	-0.000551439	-1.36355	-0.000333003	-1.4011	1.42851e-13	-2.80037	0.000332113	-1.40046
																																								-0.02167	-2.29762	-0.000552096	-1.36384	-0.000333367	-1.40136	1.43713e-13	-2.8022	0.00033264	-1.40084
																																								-0.02179	-2.29893	-0.000553248	-1.36434	-0.000333896	-1.40174	1.4449e-13	-2.80403	0.000333003	-1.4011
																																								-0.02195	-2.30067	-0.000555668	-1.36538	-0.000335557	-1.40293	1.45485e-13	-2.80586	0.000335557	-1.40293
																																								-0.02207	-2.30198	-0.000559929	-1.36722	-0.00033813	-1.40476	1.46319e-13	-2.80769	0.000337226	-1.40412
																																								-0.02223	-2.30372	-0.000560596	-1.3675	-0.000338499	-1.40502	1.4715e-13	-2.80952	0.000337761	-1.4045
																																								-0.02235	-2.30503	-0.000561766	-1.368	-0.000339036	-1.4054	1.4821e-13	-2.81136	0.00033813	-1.40476
																																								-0.02252	-2.30678	-0.000564223	-1.36905	-0.000340722	-1.40659	1.48893e-13	-2.81319	0.000340722	-1.40659
																																								-0.02264	-2.30808	-0.000568549	-1.37088	-0.000343334	-1.40842	1.49831e-13	-2.81502	0.000342416	-1.40778
																																								-0.0228	-2.30983	-0.000569225	-1.37116	-0.000343708	-1.40869	1.50768e-13	-2.81685	0.000342959	-1.40816
																																								-0.02293	-2.31114	-0.000570412	-1.37166	-0.000344254	-1.40907	1.51624e-13	-2.81868	0.000343334	-1.40842
																																								-0.02309	-2.31288	-0.000572907	-1.37271	-0.000345965	-1.41026	1.52541e-13	-2.82051	0.000345965	-1.41026
																																								-0.02322	-2.31419	-0.000577297	-1.37454	-0.000348616	-1.41209	1.53283e-13	-2.82234	0.000347685	-1.41145
																																								-0.02339	-2.31593	-0.000577984	-1.37483	-0.000348997	-1.41235	1.53948e-13	-2.82418	0.000348236	-1.41183
																																								-0.02352	-2.31724	-0.00057919	-1.37533	-0.00034955	-1.41273	1.54909e-13	-2.82601	0.000348616	-1.41209
																																								-0.02369	-2.31899	-0.000581723	-1.37637	-0.000351288	-1.41392	1.55636e-13	-2.82784	0.000351288	-1.41392
																																								-0.02382	-2.32029	-0.000586183	-1.37821	-0.000353982	-1.41575	1.56621e-13	-2.82967	0.000353035	-1.41511
																																								-0.02399	-2.32204	-0.000586881	-1.37849	-0.000354368	-1.41601	1.5758e-13	-2.8315	0.000353596	-1.41549
																																								-0.02412	-2.32335	-0.000588106	-1.37899	-0.000354931	-1.41639	1.58336e-13	-2.83333	0.000353982	-1.41575
																																								-0.0243	-2.32509	-0.000590678	-1.38004	-0.000356696	-1.41758	1.59245e-13	-2.83516	0.000356696	-1.41758
																																								-0.02443	-2.3264	-0.000595208	-1.38187	-0.000359431	-1.41941	1.60193e-13	-2.837	0.00035847	-1.41877
																																								-0.02461	-2.32814	-0.000595917	-1.38215	-0.000359823	-1.41968	1.60659e-13	-2.83883	0.000359039	-1.41915
																																								-0.02474	-2.32945	-0.00059716	-1.38265	-0.000360395	-1.42006	1.61758e-13	-2.84066	0.000359431	-1.41941
																																								-0.02492	-2.3312	-0.000599773	-1.3837	-0.000362187	-1.42125	1.62752e-13	-2.84249	0.000362187	-1.42125
																																								-0.02506	-2.3325	-0.000604372	-1.38553	-0.000364964	-1.42308	1.63444e-13	-2.84432	0.000363988	-1.42243
																																								-0.02524	-2.33425	-0.000605092	-1.38582	-0.000365362	-1.42334	1.64069e-13	-2.84615	0.000364566	-1.42282
																																								-0.02538	-2.33556	-0.000606354	-1.38632	-0.000365942	-1.42372	1.65011e-13	-2.84799	0.000364964	-1.42308
																																								-0.02557	-2.3373	-0.000609006	-1.38736	-0.000367762	-1.42491	1.65662e-13	-2.84982	0.000367762	-1.42491
																																								-0.02571	-2.33861	-0.000613675	-1.38919	-0.000370581	-1.42674	1.66757e-13	-2.85165	0.000369591	-1.4261
																																								-0.02589	-2.34035	-0.000614406	-1.38948	-0.000370985	-1.427	1.67382e-13	-2.85348	0.000370177	-1.42648
																																								-0.02603	-2.34166	-0.000615687	-1.38998	-0.000371574	-1.42738	1.68267e-13	-2.85531	0.000370581	-1.42674
																																								-0.02622	-2.34341	-0.000618379	-1.39103	-0.000373421	-1.42857	1.68971e-13	-2.85714	0.000373421	-1.42857
																																								-0.02637	-2.34471	-0.000623118	-1.39286	-0.000376282	-1.4304	1.69586e-13	-2.85804	0.000375277	-1.42976
																																								-0.02656	-2.34646	-0.00062386	-1.39314	-0.000376693	-1.43066	1.6992e-13	-2.85893	0.000375872	-1.43014
																																								-0.0267	-2.34777	-0.000625161	-1.39364	-0.000377291	-1.43104	1.70388e-13	-2.85982	0.000376282	-1.4304
																																								-0.0269	-2.34951	-0.000627895	-1.39469	-0.000379167	-1.43223	1.70633e-13	-2.86071	0.000379167	-1.43223
																																								-0.02705	-2.35082	-0.000632709	-1.39652	-0.000382073	-1.43407	1.71105e-13	-2.86161	0.000381052	-1.43342
																																								-0.02724	-2.35256	-0.000633462	-1.39681	-0.000382491	-1.43433	1.71662e-13	-2.8625	0.000381657	-1.4338
																																								-0.02739	-2.35387	-0.000634784	-1.39731	-0.000383098	-1.43471	1.71888e-13	-2.86339	0.000382073	-1.43407
																																								-0.02759	-2.35562	-0.000637561	-1.39835	-0.000385003	-1.4359	1.72331e-13	-2.86429	0.000385003	-1.4359
																																								-0.02774	-2.35692	-0.00064245	-1.40018	-0.000387955	-1.43773	1.7284e-13	-2.86518	0.000386918	-1.43709
																																								-0.02794	-2.35867	-0.000643215	-1.40047	-0.000388379	-1.43799	1.73119e-13	-2.86607	0.000387532	-1.43747
																																								-0.0281	-2.35998	-0.000644557	-1.40097	-0.000388995	-1.43837	1.73599e-13	-2.86696	0.000387955	-1.43773
																																								-0.0283	-2.36172	-0.000647377	-1.40201	-0.00039093	-1.43956	1.73652e-13	-2.86786	0.00039093	-1.43956
																																								-0.02846	-2.36303	-0.000652341	-1.40385	-0.000393927	-1.44139	1.74233e-13	-2.86875	0.000392874	-1.44075
																																								-0.02866	-2.36477	-0.000653118	-1.40413	-0.000394357	-1.44165	1.74672e-13	-2.86964	0.000393497	-1.44113
																																								-0.02882	-2.36608	-0.00065448	-1.40463	-0.000394983	-1.44203	1.74954e-13	-2.87054	0.000393927	-1.44139
																																								-0.02903	-2.36783	-0.000657343	-1.40568	-0.000396947	-1.44322	1.75544e-13	-2.87143	0.000396947	-1.44322
																																								-0.02919	-2.36913	-0.000662382	-1.40751	-0.000399989	-1.44505	1.75812e-13	-2.87232	0.00039892	-1.44441
																																								-0.0294	-2.37088	-0.00066317	-1.40779	-0.000400426	-1.44532	1.76109e-13	-2.87321	0.000399553	-1.44479
																																								-0.02956	-2.37219	-0.000664553	-1.40829	-0.000401061	-1.4457	1.76761e-13	-2.87411	0.000399989	-1.44505
																																								-0.02978	-2.37393	-0.000667459	-1.40934	-0.000403054	-1.44689	1.76975e-13	-2.875	0.000403054	-1.44689
																																								-0.02994	-2.37524	-0.000672574	-1.41117	-0.000406143	-1.44872	1.77445e-13	-2.87589	0.000405058	-1.44808
																																								-0.03016	-2.37698	-0.000673374	-1.41146	-0.000406586	-1.44898	1.77673e-13	-2.87679	0.0004057	-1.44846
																																								-0.03032	-2.37829	-0.000674779	-1.41196	-0.000407231	-1.44936	1.78003e-13	-2.87768	0.000406143	-1.44872
																																								-0.03054	-2.38004	-0.00067773	-1.413	-0.000409256	-1.45055	1.78452e-13	-2.87857	0.000409256	-1.45055
																																								-0.03071	-2.38134	-0.000682926	-1.41484	-0.000412394	-1.45238	1.78894e-13	-2.87946	0.000411291	-1.45174
																																								-0.03093	-2.38309	-0.000683739	-1.41512	-0.000412844	-1.45264	1.79213e-13	-2.88036	0.000411944	-1.45212
																																								-0.0311	-2.3844	-0.000685165	-1.41562	-0.000413499	-1.45302	1.79504e-13	-2.88125	0.000412394	-1.45238
																																								-0.03133	-2.38614	-0.000688162	-1.41667	-0.000415555	-1.45421	1.7989e-13	-2.88214	0.000415555	-1.45421
																																								-0.0315	-2.38745	-0.00069344	-1.4185	-0.000418742	-1.45604	1.8022e-13	-2.88304	0.000417622	-1.4554
																																								-0.03173	-2.38919	-0.000694265	-1.41878	-0.000419199	-1.45631	1.80675e-13	-2.88393	0.000418285	-1.45578
																																								-0.0319	-2.3905	-0.000695714	-1.41928	-0.000419864	-1.45669	1.80763e-13	-2.88482	0.000418742	-1.45604
																																								-0.03214	-2.39225	-0.000698757	-1.42033	-0.000421952	-1.45788	1.81188e-13	-2.88571	0.000421952	-1.45788
																																								-0.03231	-2.39355	-0.000704115	-1.42216	-0.000425187	-1.45971	1.81666e-13	-2.88661	0.000424051	-1.45907
																																								-0.03255	-2.3953	-0.000704953	-1.42245	-0.000425651	-1.45997	1.82013e-13	-2.8875	0.000424724	-1.45945
																																								-0.03272	-2.39661	-0.000706424	-1.42295	-0.000426327	-1.46035	1.82453e-13	-2.88839	0.000425187	-1.45971
																																								-0.03296	-2.39835	-0.000709514	-1.42399	-0.000428447	-1.46154	1.82787e-13	-2.88929	0.000428447	-1.46154
																																								-0.03314	-2.39966	-0.000714953	-1.42582	-0.00043173	-1.46337	1.83313e-13	-2.89018	0.000430577	-1.46273
																																								-0.03338	-2.4014	-0.000715804	-1.42611	-0.000432202	-1.46363	1.83576e-13	-2.89107	0.00043126	-1.46311
																																								-0.03357	-2.40271	-0.000717296	-1.42661	-0.000432887	-1.46401	1.84186e-13	-2.89196	0.00043173	-1.46337
																																								-0.03381	-2.40446	-0.000720433	-1.42766	-0.000435039	-1.4652	1.84425e-13	-2.89286	0.000435039	-1.4652
																																								-0.034	-2.40576	-0.000725953	-1.42949	-0.000438372	-1.46703	1.85763e-13	-2.89509	0.000437201	-1.46639
																																								-0.03424	-2.40751	-0.000726817	-1.42977	-0.000438851	-1.46729	1.86905e-13	-2.89732	0.000437894	-1.46677
																																								-0.03443	-2.40882	-0.000728333	-1.43027	-0.000439547	-1.46767	1.88264e-13	-2.89955	0.000438372	-1.46703
																																								-0.03468	-2.41056	-0.000731518	-1.43132	-0.000441732	-1.46886	1.89315e-13	-2.90179	0.000441732	-1.46886
																																								-0.03487	-2.41187	-0.000737126	-1.43315	-0.000445118	-1.4707	1.90772e-13	-2.90402	0.000443929	-1.47005
																																								-0.03513	-2.41361	-0.000738004	-1.43344	-0.000445604	-1.47096	1.9198e-13	-2.90625	0.000444633	-1.47043
																																								-0.03532	-2.41492	-0.000739543	-1.43394	-0.000446312	-1.47134	1.93326e-13	-2.90848	0.000445118	-1.4707
																																								-0.03557	-2.41667	-0.000742778	-1.43498	-0.000448531	-1.47253	1.94279e-13	-2.91071	0.000448531	-1.47253
																																								-0.03577	-2.41797	-0.000748474	-1.43681	-0.00045197	-1.47436	1.95243e-13	-2.91295	0.000450762	-1.47372
																																								-0.03603	-2.41972	-0.000749365	-1.4371	-0.000452463	-1.47462	1.9671e-13	-2.91518	0.000451477	-1.4741
																																								-0.03623	-2.42103	-0.000750928	-1.4376	-0.000453182	-1.475	1.97935e-13	-2.91741	0.00045197	-1.47436
																																								-0.03649	-2.42277	-0.000754214	-1.43864	-0.000455435	-1.47619	1.98653e-13	-2.91964	0.000455435	-1.47619
																																								-0.03669	-2.42408	-0.000759997	-1.44048	-0.000458927	-1.47802	1.99764e-13	-2.92188	0.0004577	-1.47738
																																								-0.03696	-2.42582	-0.000760901	-1.44076	-0.000459428	-1.47828	2.01012e-13	-2.92411	0.000458426	-1.47776
																																								-0.03716	-2.42713	-0.000762489	-1.44126	-0.000460157	-1.47866	2.0163e-13	-2.92634	0.000458927	-1.47802
																																								-0.03743	-2.42888	-0.000765823	-1.44231	-0.000462445	-1.47985	2.0261e-13	-2.92857	0.000462445	-1.47985
																																								-0.03763	-2.43018	-0.000771694	-1.44414	-0.000465989	-1.48168	2.03572e-13	-2.9308	0.000464744	-1.48104
																																								-0.03791	-2.43193	-0.000772612	-1.44442	-0.000466497	-1.48195	2.04759e-13	-2.93304	0.000465481	-1.48142
																																								-0.03811	-2.43324	-0.000774223	-1.44492	-0.000467237	-1.48233	2.05906e-13	-2.93527	0.000465989	-1.48168
																																								-0.03839	-2.43498	-0.000777608	-1.44597	-0.00046956	-1.48352	2.06615e-13	-2.9375	0.00046956	-1.48352
																																								-0.0386	-2.43629	-0.000783567	-1.4478	-0.000473158	-1.48535	2.07729e-13	-2.93973	0.000471893	-1.48471
																																								-0.03888	-2.43803	-0.000784499	-1.44809	-0.000473674	-1.48561	2.08673e-13	-2.94196	0.000472642	-1.48509
																																								-0.0391	-2.43934	-0.000786135	-1.44859	-0.000474425	-1.48599	2.09522e-13	-2.9442	0.000473158	-1.48535
																																								-0.03938	-2.44109	-0.000789573	-1.44963	-0.000476784	-1.48718	2.09942e-13	-2.94643	0.000476784	-1.48718
																																								-0.0396	-2.44239	-0.000795626	-1.45147	-0.000480439	-1.48901	2.10993e-13	-2.94866	0.000479155	-1.48837
																																								-0.03988	-2.44414	-0.000796573	-1.45175	-0.000480963	-1.48927	2.11613e-13	-2.95089	0.000479915	-1.48875
																																								-0.0401	-2.44545	-0.000798235	-1.45225	-0.000481727	-1.48965	2.12473e-13	-2.95313	0.000480439	-1.48901
																																								-0.04039	-2.44719	-0.000801727	-1.4533	-0.000484122	-1.49084	2.13097e-13	-2.95536	0.000484122	-1.49084
																																								-0.04061	-2.4485	-0.000807874	-1.45513	-0.000487834	-1.49267	2.13829e-13	-2.95759	0.00048653	-1.49203
																																								-0.04091	-2.45024	-0.000808836	-1.45541	-0.000488366	-1.49294	2.14392e-13	-2.95982	0.000487302	-1.49241
																																								-0.04113	-2.45155	-0.000810523	-1.45591	-0.000489141	-1.49332	2.15288e-13	-2.96205	0.000487834	-1.49267
																																								-0.04143	-2.4533	-0.000814069	-1.45696	-0.000491574	-1.49451	2.15736e-13	-2.96429	0.000491574	-1.49451
																																								-0.04166	-2.4546	-0.000820311	-1.45879	-0.000495342	-1.49634	2.16294e-13	-2.96652	0.000494018	-1.4957
																																								-0.04196	-2.45635	-0.000821287	-1.45908	-0.000495883	-1.4966	2.16967e-13	-2.96875	0.000494802	-1.49608
																																								-0.04219	-2.45766	-0.000823	-1.45958	-0.00049667	-1.49698	2.17611e-13	-2.97098	0.000495342	-1.49634
																																								-0.0425	-2.4594	-0.0008266	-1.46062	-0.000499139	-1.49817	2.18301e-13	-2.97321	0.000499139	-1.49817
																																								-0.04273	-2.46071	-0.000832936	-1.46245	-0.000502965	-1.5	2.18812e-13	-2.97545	0.000501621	-1.49936
																																								-0.04304	-2.46245	-0.000833927	-1.46274	-0.000503514	-1.50026	2.19711e-13	-2.97768	0.000502417	-1.49974
																																								-0.04328	-2.46376	-0.000835666	-1.46324	-0.000504312	-1.50064	2.2003e-13	-2.97991	0.000502965	-1.5
																																								-0.04359	-2.46551	-0.000839319	-1.46429	-0.000506819	-1.50183	2.20425e-13	-2.98214	0.000506819	-1.50183
																																								-0.04383	-2.46681	-0.000845751	-1.46612	-0.000510702	-1.50366	2.21265e-13	-2.98438	0.000509337	-1.50302
																																								-0.04415	-2.46856	-0.000846757	-1.4664	-0.000511259	-1.50392	2.21607e-13	-2.98661	0.000510145	-1.5034
																																								-0.04439	-2.46987	-0.000848523	-1.4669	-0.00051207	-1.5043	2.21756e-13	-2.98884	0.000510702	-1.50366
																																								-0.04471	-2.47161	-0.000852233	-1.46795	-0.000514616	-1.50549	2.21868e-13	-2.99107	0.000514616	-1.50549
																																								-0.04496	-2.47292	-0.000858767	-1.46978	-0.000518561	-1.50733	2.22184e-13	-2.9933	0.000517175	-1.50668
																																								-0.04529	-2.47466	-0.000859789	-1.47007	-0.000519127	-1.50759	2.22628e-13	-2.99554	0.000517995	-1.50706
																																								-0.04553	-2.47597	-0.000861582	-1.47057	-0.00051995	-1.50797	2.22959e-13	-2.99777	0.000518561	-1.50733
																																								-0.04587	-2.47772	-0.000865351	-1.47161	-0.000522536	-1.50916	2.23423e-13	-3	0.000522536	-1.50916
																																								-0.04612	-2.47902	-0.000871986	-1.47344	-0.000526542	-1.51099	2.23773e-13	-3.00223	0.000525134	-1.51035
																																								-0.04645	-2.48077	-0.000873024	-1.47373	-0.000527117	-1.51125	2.23763e-13	-3.00446	0.000525968	-1.51073
																																								-0.04671	-2.48208	-0.000874845	-1.47423	-0.000527953	-1.51163	2.23532e-13	-3.0067	0.000526542	-1.51099
																																								-0.04705	-2.48382	-0.000878672	-1.47527	-0.000530579	-1.51282	2.2422e-13	-3.00893	0.000530579	-1.51282
																																								-0.0473	-2.48513	-0.000885409	-1.47711	-0.000534646	-1.51465	2.23969e-13	-3.01116	0.000533217	-1.51401
																																								-0.04765	-2.48687	-0.000886463	-1.47739	-0.00053523	-1.51491	2.23714e-13	-3.01339	0.000534063	-1.51439
																																								-0.04791	-2.48818	-0.000888312	-1.47789	-0.000536079	-1.51529	2.2414e-13	-3.01563	0.000534646	-1.51465
																																								-0.04826	-2.48993	-0.000892197	-1.47894	-0.000538744	-1.51648	2.2414e-13	-3.01786	0.000538744	-1.51648
																																								-0.04852	-2.49123	-0.000899036	-1.48077	-0.000542873	-1.51832	2.24226e-13	-3.02009	0.000541422	-1.51767
																																								-0.04887	-2.49298	-0.000900106	-1.48105	-0.000543465	-1.51858	2.24099e-13	-3.02232	0.000542281	-1.51805
																																								-0.04914	-2.49429	-0.000901982	-1.48155	-0.000544327	-1.51896	2.23962e-13	-3.02455	0.000542873	-1.51832
																																								-0.0495	-2.49603	-0.000905926	-1.4826	-0.000547032	-1.52015	2.23907e-13	-3.02679	0.000547032	-1.52015
																																								-0.04977	-2.49734	-0.000912867	-1.48443	-0.000551224	-1.52198	2.23315e-13	-3.02902	0.000549751	-1.52134
																																								-0.05013	-2.49908	-0.000913953	-1.48472	-0.000551825	-1.52224	2.23826e-13	-3.03125	0.000550623	-1.52172
																																								-0.0504	-2.50039	-0.000915859	-1.48522	-0.000552701	-1.52262	2.23155e-13	-3.03348	0.000551224	-1.52198
																																								-0.05077	-2.50214	-0.000919864	-1.48626	-0.000555448	-1.52381	2.22808e-13	-3.03571	0.000555448	-1.52381
																																								-0.05105	-2.50344	-0.000926916	-1.4881	-0.000559706	-1.52564	2.2268e-13	-3.03795	0.00055821	-1.525
																																								-0.05142	-2.50519	-0.000928019	-1.48838	-0.000560317	-1.5259	2.22107e-13	-3.04018	0.000559095	-1.52538
																																								-0.0517	-2.5065	-0.000929954	-1.48888	-0.000561206	-1.52628	2.2228e-13	-3.04241	0.000559706	-1.52564
																																								-0.05208	-2.50824	-0.000934022	-1.48993	-0.000563996	-1.52747	2.21727e-13	-3.04464	0.000563996	-1.52747
																																								-0.05236	-2.50955	-0.000941183	-1.49176	-0.00056832	-1.5293	2.21179e-13	-3.04688	0.000566801	-1.52866
																																								-0.05274	-2.51129	-0.000942304	-1.49204	-0.000568941	-1.52957	2.20767e-13	-3.04911	0.0005677	-1.52904
																																								-0.05303	-2.5126	-0.000944269	-1.49254	-0.000569843	-1.52995	2.19932e-13	-3.05134	0.00056832	-1.5293
																																								-0.05342	-2.51435	-0.0009484	-1.49359	-0.000572677	-1.53114	2.20022e-13	-3.05357	0.000572677	-1.53114
																																								-0.05371	-2.51565	-0.000955671	-1.49542	-0.000577067	-1.53297	2.19347e-13	-3.0558	0.000575525	-1.53233
																																								-0.0541	-2.5174	-0.000956809	-1.49571	-0.000577697	-1.53323	2.1869e-13	-3.05804	0.000576438	-1.53271
																																								-0.0544	-2.51871	-0.000958804	-1.49621	-0.000578613	-1.53361	2.18237e-13	-3.06027	0.000577067	-1.53297
																																								-0.05479	-2.52045	-0.000962997	-1.49725	-0.00058149	-1.5348	2.17805e-13	-3.0625	0.00058149	-1.5348
																																								-0.05509	-2.52176	-0.000970379	-1.49908	-0.000585946	-1.53663	2.16774e-13	-3.06473	0.000584381	-1.53599
																																								-0.05549	-2.5235	-0.000971533	-1.49937	-0.000586586	-1.53689	2.16359e-13	-3.06696	0.000585308	-1.53637
																																								-0.0558	-2.52481	-0.000973559	-1.49987	-0.000587516	-1.53727	2.15511e-13	-3.0692	0.000585946	-1.53663
																																								-0.0562	-2.52656	-0.000977815	-1.50092	-0.000590435	-1.53846	2.14701e-13	-3.07143	0.000590435	-1.53846
																																								-0.05651	-2.52786	-0.000985307	-1.50275	-0.000594959	-1.54029	2.13657e-13	-3.07232	0.00059337	-1.53965
																																								-0.05692	-2.52961	-0.000986479	-1.50303	-0.000595608	-1.54055	2.14288e-13	-3.07321	0.000594311	-1.54003
																																								-0.05723	-2.53092	-0.000988536	-1.50353	-0.000596553	-1.54093	2.13488e-13	-3.07411	0.000594959	-1.54029
																																								-0.05765	-2.53266	-0.000992859	-1.50458	-0.000599519	-1.54212	2.13376e-13	-3.075	0.000599519	-1.54212
																																								-0.05796	-2.53397	-0.001	-1.50641	-0.000604114	-1.54396	2.12993e-13	-3.07589	0.000602499	-1.54331
																																								-0.05838	-2.53571	-0.001	-1.5067	-0.000604773	-1.54422	2.12812e-13	-3.07679	0.000603455	-1.54369
																																								-0.0587	-2.53702	-0.001	-1.5072	-0.000605733	-1.5446	2.12503e-13	-3.07768	0.000604114	-1.54396
																																								-0.05913	-2.53877	-0.00101	-1.50824	-0.000608745	-1.54579	2.1223e-13	-3.07857	0.000608745	-1.54579
																																								-0.05945	-2.54008	-0.00102	-1.51007	-0.000613411	-1.54762	2.11824e-13	-3.07946	0.000611772	-1.54698
																																								-0.05989	-2.54182	-0.00102	-1.51036	-0.000614081	-1.54788	2.10945e-13	-3.08036	0.000612743	-1.54736
																																								-0.06021	-2.54313	-0.00102	-1.51086	-0.000615056	-1.54826	2.10813e-13	-3.08125	0.000613411	-1.54762
																																								-0.06065	-2.54487	-0.00102	-1.5119	-0.000618114	-1.54945	2.11381e-13	-3.08214	0.000618114	-1.54945
																																								-0.06098	-2.54618	-0.00103	-1.51374	-0.000622852	-1.55128	2.10258e-13	-3.08304	0.000621187	-1.55064
																																								-0.06143	-2.54792	-0.00103	-1.51402	-0.000623532	-1.55154	2.10201e-13	-3.08393	0.000622173	-1.55102
[truncated: 2,265 more rows]
[truncated: 6 more columns]

## Sheet: Fig. 4
Fig. 4a						Fig. 4b						Fig. 4c								Fig. 4f									Fig. 4g
[truncated: 29,753 more rows]

[truncated: 18 more sheets: Fig. 5, Fig. 6, Fig. S1, Fig. S2, Fig. S3, Fig. S6-S8, Fig. S10, Fig. S13 & S15, Fig. S17, Fig. S18, Fig. S19, Fig. S20, Fig. S21 & S22, Fig. S23, Fig. S24, Fig. S25, Fig. S33, Fig. S34]
